# Supplementary material for: Analyzing whole genome bisulfite sequencing data from highly divergent genotypes
Source: Nucleic Acids Res. 2019 Aug 8;47(19):e117. doi: 10.1093/nar/gkz674 (PMC6821270; doi:10.1093/nar/gkz674)
Supplement: gkz674_Supplemental_Files [file gkz674_supplemental_files.zip]

Archive with 2 entries (2 files):
- Wulfridge_SupplementaryMaterials.pdf
- Wulfridge_SupplementaryTables_S1_S2_S6_S7.xls
