# Supplementary material for: Analyzing whole genome bisulfite sequencing data from highly divergent genotypes
Source: Nucleic Acids Res. 2019 Aug 8;47(19):e117. doi: 10.1093/nar/gkz674 (PMC6821270; doi:10.1093/nar/gkz674)
Supplement: gkz674_Supplemental_Files [file gkz674_supplemental_files.zip › Wulfridge_SupplementaryTables_S1_S2_S6_S7.xls]

## Sheet: S1. Biased DMRs
Supplementary Table S1. Biased DMRs
Chromosome	Start	End	# CpGs	Width (bp)	Area T-Stat	BL6 Mean	CAST Mean	Mean Difference
chr9	21048225	21049800	115	1576	-830.881	0.143721	0.54352	0.3998
chr3	130393592	130395374	42	1783	-674.082	0.181408	0.720964	0.539557
chr10	18268354	18270596	43	2243	-611.751	0.285948	0.725654	0.439706
chr7	52402491	52404259	41	1769	-575.38	0.324089	0.850099	0.526009
chr4	133156260	133158169	63	1910	-570.552	0.159634	0.527243	0.367608
chr12	8578620	8580482	45	1863	-532.96	0.200227	0.658461	0.458234
chr17	32006743	32009310	42	2568	-510.37	0.331198	0.788081	0.456883
chr15	82206928	82209517	49	2590	-501.1	0.312547	0.486454	0.173906
chr4	117459649	117461625	35	1977	-481.512	0.306788	0.676729	0.369941
chr4	151481814	151482698	38	885	-461.14	0.303353	0.810002	0.506649
chr7	31098276	31099326	31	1051	-435.124	0.20462	0.720439	0.515819
chr17	71221773	71223584	32	1812	-431.892	0.36606	0.832894	0.466835
chr4	79648182	79651652	47	3471	420.612	0.510693	0.0212609	-0.489432
chr17	33061198	33062372	36	1175	-414.989	0.198406	0.592119	0.393712
chr15	82210017	82212259	45	2243	-413.732	0.131605	0.252919	0.121314
chr11	102171880	102173090	48	1211	-408.623	0.410001	0.790856	0.380855
chr8	114153256	114154734	33	1479	-408.374	0.281079	0.640571	0.359492
chr6	88055285	88056798	30	1514	-406.785	0.22705	0.743807	0.516757
chr12	77389298	77391263	43	1966	-401.616	0.506595	0.893533	0.386938
chr8	46194687	46196578	27	1892	-392.151	0.244127	0.757399	0.513272
chr15	85445224	85446408	47	1185	384.461	0.63515	0.271478	-0.363672
chr2	52232669	52234750	34	2082	-384.013	0.550484	0.821522	0.271038
chr15	82188098	82190029	35	1932	379.523	0.653038	0.236356	-0.416682
chr5	31553835	31554619	42	785	-379.519	0.365273	0.71752	0.352247
chr9	50308566	50310104	32	1539	-378.756	0.335295	0.821976	0.486681
chr14	118441565	118442989	41	1425	377.026	0.835366	0.326773	-0.508592
chr17	86862777	86864954	30	2178	-375.993	0.38183	0.774578	0.392748
chr9	110846717	110848959	46	2243	-372.965	0.524131	0.812785	0.288654
chr11	118586923	118588766	40	1844	-362.408	0.408044	0.703148	0.295103
chr5	115935152	115936578	31	1427	361.698	0.826784	0.354301	-0.472483
chr19	11014619	11015761	42	1143	-360.639	0.322339	0.616215	0.293876
chr6	121196117	121198302	35	2186	-358.327	0.290977	0.675694	0.384717
chr5	147842866	147843958	35	1093	356.89	0.878974	0.407251	-0.471723
chr1	95976534	95977779	33	1246	-353.187	0.465673	0.795568	0.329895
chr18	74784112	74786699	30	2588	-351.024	0.380123	0.745726	0.365603
chr9	46077869	46079784	57	1916	-350.934	0.212168	0.413774	0.201606
chr17	32629256	32629547	25	292	-344.171	0.285562	0.734832	0.449271
chr1	182158683	182160561	41	1879	-343.318	0.39985	0.645596	0.245747
chr1	63175396	63177129	29	1734	-343.062	0.260412	0.641626	0.381214
chr4	138437304	138438949	34	1646	-342.089	0.40077	0.760951	0.360181
chr9	88961287	88962141	28	855	341.034	0.673822	0.0657988	-0.608023
chr12	77371779	77374587	35	2809	-338.733	0.371101	0.691724	0.320623
chr7	74804830	74807121	35	2292	-336.961	0.290773	0.587361	0.296587
chr19	43584645	43586708	44	2064	-336.135	0.377744	0.704421	0.326677
chr12	16639854	16642258	38	2405	-333.877	0.340567	0.519217	0.17865
chr19	4057193	4059146	35	1954	332.89	0.76993	0.363063	-0.406867
chr7	148194595	148196702	50	2108	-332.694	0.0961038	0.228932	0.132829
chr14	92489038	92489522	35	485	331.351	0.906942	0.132371	-0.774571
chr5	90990185	90992555	40	2371	-331.178	0.313986	0.531747	0.217761
chr17	56790874	56792539	26	1666	-328.18	0.311851	0.682219	0.370368
chr10	39910614	39911859	35	1246	-320.217	0.516659	0.761136	0.244477
chr16	87610290	87611983	37	1694	-319.213	0.195143	0.504022	0.308879
chr4	104918126	104919098	30	973	-315.833	0.389462	0.821617	0.432155
chr7	31003896	31005733	31	1838	-315.757	0.238113	0.537337	0.299224
chr6	5329353	5331010	38	1658	314.826	0.729449	0.409259	-0.32019
chr17	26256712	26257834	33	1123	-313.299	0.512915	0.854798	0.341883
chr14	56236548	56237556	36	1009	-312.497	0.280133	0.653018	0.372885
chr2	154844127	154844887	34	761	-312.353	0.105	0.520938	0.415938
chr2	72150620	72152224	31	1605	-310.824	0.39945	0.729716	0.330267
chr11	66380129	66382843	41	2715	-310.411	0.1944	0.445931	0.251531
chr4	131894231	131895899	32	1669	309.941	0.866503	0.406053	-0.46045
chr10	95142897	95144357	36	1461	-309.81	0.17992	0.549436	0.369515
chr3	152364533	152366184	29	1652	-308.191	0.519021	0.745958	0.226937
chr15	76496595	76497691	41	1097	306.816	0.790212	0.508347	-0.281866
chr19	5654116	5655193	41	1078	-303.427	0.36231	0.666988	0.304679
chr9	83557532	83559354	36	1823	-303.287	0.381646	0.584368	0.202722
chr15	81996439	81998137	36	1699	-302.571	0.43059	0.715355	0.284765
chr4	117941046	117943121	45	2076	302.295	0.860496	0.5378	-0.322696
chr19	46558195	46559956	27	1762	-302.226	0.312766	0.7045	0.391734
chr15	94430499	94431975	33	1477	301.814	0.645406	0.244082	-0.401324
chr11	77289791	77291255	35	1465	-301.464	0.567148	0.881757	0.314608
chr7	129302997	129303693	38	697	-301.308	0.0142192	0.256879	0.24266
chr2	166611324	166612231	29	908	-301.023	0.114909	0.409027	0.294118
chr8	81733274	81734511	28	1238	-298.192	0.272652	0.654547	0.381895
chr5	92821301	92822447	37	1147	-295.563	0.43415	0.778108	0.343958
chr4	70952260	70953564	37	1305	295.553	0.705285	0.301337	-0.403948
chr10	66363663	66365117	30	1455	-294.739	0.406635	0.677737	0.271101
chr18	23978811	23980162	30	1352	-294.55	0.406292	0.793839	0.387547
chr2	158222277	158224172	23	1896	-294.549	0.257022	0.613562	0.35654
chr4	107093679	107095161	29	1483	-293.998	0.223574	0.534173	0.310599
chr10	68727575	68728967	37	1393	-293.844	0.565343	0.877995	0.312652
chr13	96731099	96732092	35	994	-293.143	0.287981	0.68236	0.394379
chr10	95241330	95243947	37	2618	-292.22	0.270709	0.513371	0.242662
chr11	100431743	100433242	33	1500	-288.574	0.231993	0.561798	0.329805
chr6	31063655	31065911	46	2257	-288.429	0.235599	0.536419	0.30082
chr8	126674717	126676901	36	2185	-287.313	0.460096	0.737239	0.277143
chr6	99593513	99595112	26	1600	-285.561	0.421062	0.756318	0.335256
chr2	164239383	164240381	32	999	-284.688	0.413947	0.744446	0.330499
chr8	87125141	87126299	34	1159	-284.373	0.158015	0.441908	0.283893
chr3	14861954	14863548	34	1595	-282.952	0.148813	0.47427	0.325457
chr17	45651759	45653056	30	1298	-282.312	0.436989	0.762528	0.325539
chr5	116896544	116897467	33	924	-281.577	0.133397	0.570566	0.437168
chr4	137885744	137887169	39	1426	-280.336	0.654224	0.909237	0.255013
chr7	99930742	99932697	36	1956	-280.026	0.594793	0.763011	0.168218
chr16	91348643	91349367	40	725	279.851	0.783276	0.395538	-0.387737
chr19	43926032	43927030	25	999	279.839	0.822248	0.347667	-0.474581
chr10	21012057	21013318	23	1262	279.644	0.846733	0.276778	-0.569955
chr7	52695665	52696292	33	628	278.319	0.868917	0.444247	-0.424669
chr5	77431236	77432436	37	1201	276.885	0.819119	0.418336	-0.400783
chr2	152519223	152521028	35	1806	-275.188	0.533788	0.778977	0.245189
chr13	114389648	114390872	38	1225	-274.033	0.549731	0.83383	0.284099
chr2	4955688	4956909	24	1222	-272.582	0.419187	0.800116	0.38093
chr18	43741089	43742233	35	1145	-270.751	0.429564	0.709858	0.280294
chr1	135959598	135960951	41	1354	-270.619	0.171933	0.443796	0.271862
chr4	117809979	117810973	38	995	-270.435	0.411523	0.688052	0.276529
chr15	25643352	25644267	39	916	-268.729	0.240886	0.46337	0.222484
chr5	149552552	149553860	31	1309	-268.47	0.282052	0.480707	0.198656
chr16	3632347	3633377	33	1031	-264.944	0.433726	0.706589	0.272863
chr17	86792007	86793947	35	1941	-262.531	0.55243	0.713896	0.161466
chr14	100876279	100877776	36	1498	-261.726	0.188458	0.431371	0.242912
chr2	101952344	101954113	30	1770	-259.741	0.368317	0.667253	0.298936
chr11	96688487	96689772	31	1286	-258.877	0.325176	0.646179	0.321003
chr3	65389709	65391282	28	1574	-258.512	0.341153	0.610272	0.269119
chr2	102097009	102098416	21	1408	-258.409	0.349253	0.757373	0.408121
chr11	60609025	60610663	24	1639	-257.762	0.449193	0.863609	0.414417
chr2	126895587	126896950	47	1364	-257.5	0.0522884	0.23004	0.177752
chr8	60009055	60010377	33	1323	-257.395	0.329395	0.577597	0.248202
chr13	44768511	44769796	36	1286	-256.708	0.262144	0.518873	0.256728
chr17	78800002	78801956	33	1955	-255.788	0.428789	0.713501	0.284711
chr9	114739100	114741186	34	2087	-255.715	0.310091	0.524139	0.214048
chr17	84234225	84235264	28	1040	-254.508	0.353362	0.778293	0.424931
chr1	194908278	194909781	23	1504	-253.603	0.364592	0.679837	0.315245
chr1	166948122	166950394	31	2273	-253.519	0.544135	0.732945	0.188811
chr4	135728927	135730577	33	1651	-253.109	0.102045	0.357759	0.255713
chr7	46910712	46911000	20	289	-253.069	0.311826	0.827032	0.515206
chr16	22918010	22919417	30	1408	252.886	0.735322	0.278162	-0.45716
chr1	154284095	154285342	31	1248	-251.91	0.591014	0.785254	0.19424
chr7	87583811	87585114	26	1304	-250.378	0.591566	0.802006	0.21044
chr4	104881350	104882940	34	1591	250.197	0.760546	0.46193	-0.298616
chr5	65350690	65351879	30	1190	249.912	0.614541	0.14793	-0.46661
chr12	110003238	110005100	33	1863	-249.362	0.32347	0.588097	0.264627
chr7	56779349	56781164	30	1816	-248.967	0.237812	0.569966	0.332154
chr8	73899681	73900144	45	464	-248.945	0.33252	0.614315	0.281795
chr1	154918822	154920206	36	1385	-248.922	0.44001	0.767048	0.327037
chr11	108751846	108752965	34	1120	-248.664	0.268683	0.617065	0.348382
chr10	80748668	80749902	34	1235	-248.613	0.166684	0.417437	0.250753
chr15	79502096	79502732	20	637	248.417	0.659893	0.112687	-0.547206
chr8	127614643	127616063	23	1421	248.181	0.78327	0.284915	-0.498355
chr15	96869867	96871306	35	1440	247.498	0.792605	0.451181	-0.341424
chr4	57085841	57087381	35	1541	-247.232	0.296894	0.578187	0.281293
chr10	60971712	60973756	28	2045	-247.113	0.530732	0.816992	0.286261
chr15	31172635	31174580	23	1946	246.991	0.849017	0.384963	-0.464053
chr8	127868775	127870742	34	1968	-246.832	0.57037	0.800908	0.230538
chr2	165752305	165753888	33	1584	246.713	0.868408	0.371299	-0.497109
chr9	25290051	25291169	32	1119	-246.509	0.423756	0.608931	0.185176
chr18	30428760	30429156	14	397	245.389	0.88943	0.0141797	-0.87525
chr13	47245268	47246680	32	1413	-244.102	0.420509	0.679741	0.259232
chr2	92329374	92331483	28	2110	242.862	0.746402	0.323134	-0.423267
chr1	96366512	96368112	30	1601	242.771	0.823217	0.210836	-0.612381
chr1	83072078	83073985	33	1908	-242.306	0.527881	0.69671	0.168829
chr4	151600716	151602136	31	1421	-241.263	0.54448	0.837477	0.292996
chr17	28144846	28145997	29	1152	241.068	0.587486	0.117188	-0.470298
chr4	150174700	150177288	34	2589	240.844	0.780065	0.474907	-0.305158
chr15	100217758	100218785	20	1028	-240.687	0.42591	0.80286	0.37695
chr14	63811992	63813550	44	1559	-240.659	0.256409	0.382137	0.125728
chr12	20850884	20852117	32	1234	-239.311	0.511153	0.765923	0.25477
chr1	186595162	186596504	38	1343	-239.09	0.299108	0.512705	0.213597
chr9	102836039	102837343	28	1305	-239.039	0.394534	0.641678	0.247144
chr18	54770761	54773213	30	2453	-238.754	0.299371	0.515922	0.216552
chr13	95693187	95694948	32	1762	-236.902	0.474284	0.606621	0.132337
chr4	117015399	117017208	30	1810	-236.55	0.400505	0.665044	0.264539
chr9	62195440	62197910	44	2471	-235.838	0.493704	0.666509	0.172805
chr11	80415645	80417168	31	1524	-235.707	0.353916	0.538624	0.184709
chr2	128791891	128792669	14	779	-235.579	0.19566	0.806507	0.610847
chr17	83944932	83945919	31	988	-235.407	0.347117	0.622385	0.275267
chr2	165997440	165999040	35	1601	234.723	0.772671	0.509645	-0.263026
chr14	122569610	122570986	22	1377	-234.632	0.400705	0.728104	0.327399
chr11	34819771	34822042	36	2272	-234.092	0.380825	0.543139	0.162314
chr19	36712393	36714721	35	2329	234.008	0.836788	0.476375	-0.360413
chr9	22031053	22032169	30	1117	232.43	0.729789	0.127667	-0.602122
chr6	89185480	89186555	35	1076	-232.083	0.384821	0.66625	0.281429
chr15	96201029	96202201	37	1173	-231.786	0.224329	0.592704	0.368374
chr7	104896898	104898561	29	1664	-231.071	0.141512	0.403836	0.262324
chr17	21890145	21892052	27	1908	-230.299	0.220928	0.491303	0.270375
chr17	51599687	51601426	31	1740	-230.271	0.535667	0.716916	0.181249
chr2	103908923	103910816	26	1894	-230.149	0.460762	0.695075	0.234313
chr19	5406927	5407813	19	887	-229.859	0.155546	0.66108	0.505534
chr11	106441604	106443555	28	1952	-229.108	0.404726	0.780638	0.375912
chr1	61259213	61261425	35	2213	-228.618	0.587505	0.762359	0.174853
chr9	90209558	90210796	21	1239	-228.553	0.44649	0.68357	0.23708
chr9	37014932	37016719	38	1788	-228.151	0.0603306	0.17948	0.119149
chr3	137566579	137568080	25	1502	227.486	0.907579	0.495818	-0.411761
chr1	173290238	173291051	32	814	227.343	0.535845	0.186451	-0.349393
chr10	86240292	86241022	20	731	-227.172	0.347318	0.669268	0.32195
chr1	78533625	78534716	26	1092	-226.967	0.0708926	0.352192	0.2813
chr18	77604110	77605633	27	1524	-226.868	0.446329	0.775654	0.329324
chr5	104222215	104224725	26	2511	226.569	0.89861	0.495187	-0.403423
chr19	7472955	7473748	34	794	-226.436	0.474318	0.742517	0.268199
chr5	4052240	4054209	16	1970	226.386	0.864413	0.272665	-0.591748
chr3	129294487	129296415	31	1929	-226.153	0.378223	0.626464	0.248241
chr7	4851692	4853458	27	1767	-225.85	0.439838	0.663859	0.224021
chr19	37761062	37762122	33	1061	225.641	0.772858	0.332786	-0.440072
chr14	104075855	104077650	32	1796	225.233	0.866088	0.412713	-0.453376
chr8	42304805	42306125	15	1321	-225.211	0.357642	0.79523	0.437588
chr5	147408046	147409338	30	1293	-224.558	0.382754	0.633526	0.250772
chr10	127372984	127374282	32	1299	-224.145	0.397957	0.565502	0.167545
chr11	82804455	82805493	27	1039	-224.041	0.14272	0.427065	0.284346
chr15	78853343	78856098	37	2756	-223.577	0.270671	0.549689	0.279017
chr15	97167962	97169637	27	1676	-223.29	0.459218	0.753941	0.294723
chr18	70704622	70706019	32	1398	-223.232	0.399656	0.645384	0.245727
chr6	120968643	120970179	30	1537	-223.215	0.585857	0.815333	0.229475
chr14	119411918	119413120	35	1203	222.714	0.860209	0.557417	-0.302792
chr3	144116277	144117725	32	1449	222.359	0.704947	0.410073	-0.294874
chr12	107704920	107706729	28	1810	222.329	0.721566	0.481305	-0.240262
chr15	74786630	74788860	31	2231	-222.17	0.232078	0.486214	0.254137
chr6	31095855	31097408	28	1554	-221.782	0.31043	0.535246	0.224816
chr3	52095868	52097718	33	1851	-221.036	0.358985	0.523289	0.164304
chr14	22444162	22445727	30	1566	219.886	0.880833	0.549848	-0.330986
chr15	81758252	81758934	15	683	-219.591	0.192272	0.652954	0.460682
chr10	41953639	41955709	33	2071	219.504	0.868881	0.582228	-0.286653
chr4	88400876	88401598	28	723	219.447	0.863225	0.441057	-0.422168
chr9	72760993	72762110	24	1118	-219.164	0.478153	0.806154	0.328001
chr5	99768722	99770064	28	1343	-218.491	0.203013	0.404723	0.20171
chr15	11939612	11941181	32	1570	-218.189	0.306745	0.557111	0.250367
chr12	71813914	71815726	28	1813	-218.083	0.486132	0.685163	0.19903
chr4	45494571	45496522	30	1952	-217.92	0.371844	0.642805	0.270961
chr10	40529498	40530739	35	1242	-217.331	0.726271	0.887867	0.161596
chr10	116482554	116483605	30	1052	-217.316	0.462956	0.809619	0.346663
chr12	29583331	29585586	25	2256	-217.285	0.351438	0.635847	0.284409
chr13	39533308	39534188	25	881	217.104	0.651459	0.235529	-0.41593
chr10	110741972	110743392	27	1421	216.738	0.830547	0.494876	-0.335672
chr10	82753577	82755443	29	1867	215.844	0.836906	0.477995	-0.358912
chr13	72953300	72954427	28	1128	-215.679	0.141355	0.449055	0.3077
chr15	68005120	68007860	25	2741	215.548	0.885028	0.537001	-0.348027
chr14	52100021	52101916	32	1896	215.253	0.794997	0.405656	-0.389341
chr6	139525279	139526608	29	1330	-215.24	0.360853	0.541953	0.1811
chr4	151399586	151400691	24	1106	-215.087	0.284273	0.619271	0.334998
chr14	9163761	9165726	19	1966	-214.935	0.387948	0.741299	0.35335
chr2	5596489	5598253	31	1765	-214.921	0.519883	0.805733	0.28585
chr17	48786389	48787005	22	617	-214.876	0.495357	0.754368	0.259011
chr14	121651533	121652886	25	1354	-214.632	0.411727	0.732317	0.32059
chr9	117991334	117992829	30	1496	-213.71	0.573287	0.827974	0.254687
chr18	10532496	10533571	29	1076	-213.478	0.387406	0.607718	0.220312
chr4	139521367	139522042	35	676	-213.173	0.270489	0.577075	0.306586
chr1	91572631	91575465	29	2835	212.952	0.86088	0.541836	-0.319043
chr18	38307075	38309290	28	2216	-212.92	0.495904	0.773409	0.277505
chr5	77496002	77499055	39	3054	212.476	0.840907	0.537455	-0.303452
chr10	116873565	116874847	28	1283	-212.265	0.389974	0.598627	0.208653
chr5	103092176	103094516	30	2341	211.957	0.840132	0.487245	-0.352887
chr3	80686169	80687115	26	947	211.923	0.866139	0.490812	-0.375327
chr9	63724272	63725533	27	1262	-211.803	0.455474	0.700612	0.245138
chr16	32814436	32816118	34	1683	-211.676	0.411216	0.642351	0.231135
chr4	106427882	106429466	29	1585	211.45	0.880568	0.489903	-0.390665
chrX	166364357	166365614	29	1258	211.422	0.768936	0.455769	-0.313167
chr4	128674035	128675326	28	1292	-211.409	0.452782	0.703178	0.250396
chr9	71617246	71618181	19	936	-211.307	0.25079	0.573797	0.323007
chr11	101000786	101002438	26	1653	-210.593	0.351397	0.702262	0.350865
chr11	111383551	111385269	38	1719	210.483	0.765719	0.40138	-0.36434
chr7	52353552	52354454	26	903	210.3	0.877097	0.551758	-0.325339
chr7	27092678	27094309	34	1632	210.296	0.772485	0.4805	-0.291985
chr7	20401937	20402994	30	1058	-209.65	0.0301972	0.282297	0.2521
chr1	51978979	51979961	19	983	-209.272	0.304979	0.628498	0.323519
chr7	13546550	13547396	24	847	-209.21	0.0873896	0.434135	0.346746
chr15	96465068	96466049	23	982	208.875	0.846162	0.402161	-0.444001
chr11	103733503	103734998	36	1496	208.812	0.885959	0.628166	-0.257793
chr5	24500485	24501988	29	1504	-208.593	0.678109	0.805501	0.127392
chr12	8223017	8224429	24	1413	-208.463	0.497507	0.783515	0.286008
chr3	101318591	101320229	28	1639	208.21	0.762567	0.444501	-0.318066
chr14	51523813	51524966	26	1154	-207.768	0.576873	0.830269	0.253396
chr17	47978307	47979665	28	1359	-207.542	0.243745	0.517917	0.274172
chr15	96890160	96891422	31	1263	207.209	0.666689	0.338834	-0.327855
chr5	123644978	123646415	26	1438	-206.921	0.443619	0.711601	0.267983
chr15	85793322	85793855	20	534	-206.559	0.43927	0.752063	0.312793
chr9	29618531	29621099	29	2569	206.31	0.747558	0.407928	-0.33963
chr12	104585162	104586709	33	1548	-206.054	0.433389	0.638255	0.204866
chr19	34548463	34549291	28	829	-205.833	0.203029	0.460246	0.257217
chr7	88921471	88924206	34	2736	205.813	0.848683	0.551117	-0.297566
chr8	116675107	116676937	24	1831	205.633	0.839465	0.42455	-0.414915
chr5	116489799	116490808	26	1010	-205.349	0.381805	0.648322	0.266517
chr3	152140623	152141875	25	1253	-205.317	0.0871713	0.388977	0.301805
chr14	78973816	78975058	30	1243	205.308	0.907893	0.604233	-0.30366
chr8	119937952	119939818	29	1867	205.021	0.890558	0.540542	-0.350016
chr8	23929338	23930216	35	879	-204.972	0.750419	0.858061	0.107642
chr9	111376081	111377417	30	1337	-204.355	0.331065	0.533043	0.201978
chr11	5920665	5921926	25	1262	-204.122	0.443817	0.736789	0.292972
chr6	35328213	35330285	28	2073	-203.85	0.337679	0.554587	0.216908
chr8	86609941	86611390	19	1450	203.512	0.881234	0.362367	-0.518866
chr3	8963387	8964561	29	1175	-203.398	0.231965	0.491643	0.259679
chr8	107125191	107126457	27	1267	-203.333	0.193937	0.415076	0.221139
chr1	52522844	52524585	20	1742	-202.969	0.599253	0.906131	0.306877
chr1	193646063	193646752	17	690	-202.496	0.261272	0.676886	0.415614
chr18	24147509	24148600	35	1092	-202.301	0.211058	0.391065	0.180007
chr2	162691634	162694140	29	2507	-201.96	0.313	0.531635	0.218635
chr15	8917503	8918842	25	1340	-201.884	0.303857	0.502188	0.198331
chr2	93689941	93690805	23	865	-201.308	0.0923821	0.327466	0.235084
chr5	106814968	106816166	32	1199	-200.618	0.590836	0.788861	0.198025
chr7	81065510	81066817	27	1308	200.435	0.733255	0.400626	-0.332629
chr8	23617659	23619602	37	1944	-200.204	0.551581	0.707705	0.156124
chr10	93074283	93074822	22	540	-200.037	0.554389	0.810828	0.25644
chr9	3198850	3200104	31	1255	199.81	0.388381	0.187377	-0.201004
chr19	12647815	12649520	27	1706	-199.792	0.259591	0.417752	0.158161
chr15	75741179	75741954	29	776	-199.638	0.315026	0.598165	0.283139
chr2	158664790	158665208	28	419	199.631	0.70855	0.174656	-0.533894
chr7	148140662	148141969	37	1308	-198.853	0.0264995	0.160124	0.133624
chr4	149688556	149689814	30	1259	198.565	0.940243	0.587313	-0.35293
chr6	124427540	124428808	25	1269	-198.536	0.22735	0.567178	0.339828
chr19	17617077	17618986	21	1910	198.476	0.867222	0.457533	-0.409689
chr5	118387882	118389288	26	1407	-198.166	0.408283	0.726334	0.318051
chr8	37172786	37174214	28	1429	198.068	0.860141	0.522569	-0.337572
chr2	167232650	167233464	23	815	197.672	0.897145	0.393565	-0.50358
chr5	115925497	115926640	28	1144	-197.342	0.176238	0.446265	0.270027
chr7	31018289	31018847	27	559	-197.285	0.378245	0.637204	0.258959
chr6	6133438	6134302	21	865	-196.934	0.483687	0.735755	0.252068
chr10	86334303	86335668	24	1366	-196.471	0.595855	0.776564	0.180709
chr15	60652223	60653908	21	1686	196.469	0.684743	0.269372	-0.415371
chr12	111655308	111657014	30	1707	-196.433	0.334369	0.484048	0.149679
chr3	88382868	88384429	27	1562	-195.866	0.108326	0.294746	0.18642
chr19	55281783	55282997	31	1215	-195.401	0.473935	0.646006	0.172071
chr17	4660452	4660741	17	290	195.128	0.856114	0.303326	-0.552788
chr4	138499356	138500944	28	1589	194.992	0.586923	0.294371	-0.292552
chr16	94914938	94916430	22	1493	-194.863	0.452483	0.770621	0.318137
chr10	20443121	20445092	39	1972	-194.687	0.182503	0.299279	0.116776
chr1	173495793	173497354	23	1562	-194.533	0.330393	0.52109	0.190697
chr14	79561470	79562498	22	1029	194.387	0.912962	0.512281	-0.400681
chr14	118547248	118548371	30	1124	-194.338	0.634468	0.832119	0.197651
chr18	56633204	56634490	29	1287	-194.01	0.451486	0.652063	0.200577
chr5	149802206	149803355	25	1150	-193.888	0.639488	0.837402	0.197914
chr1	74116244	74117829	21	1586	-193.857	0.292487	0.555051	0.262564
chr7	87192755	87194538	29	1784	-193.673	0.337913	0.570708	0.232795
chr15	100290813	100292164	30	1352	-193.51	0.369133	0.642256	0.273123
chr8	5942007	5943730	24	1724	193.423	0.842933	0.563203	-0.27973
chr10	93511659	93513212	25	1554	-193.315	0.327364	0.59704	0.269676
chr15	77685514	77687337	28	1824	-193.291	0.39663	0.578304	0.181674
chr2	170149360	170150397	27	1038	-193.144	0.360824	0.588204	0.227379
chr15	101117116	101118543	31	1428	-193.091	0.36405	0.636912	0.272862
chr5	138042933	138043546	16	614	-193.072	0.0935205	0.517821	0.424301
chr5	149832019	149832587	26	569	-192.797	0.468037	0.674393	0.206356
chr2	6033160	6035038	32	1879	192.796	0.900383	0.592582	-0.307801
chr6	126053129	126055332	31	2204	192.071	0.832995	0.581025	-0.25197
chr1	137066195	137067391	25	1197	-192.009	0.278359	0.510376	0.232017
chr19	40836153	40837181	26	1029	-191.836	0.332756	0.588634	0.255878
chr4	57124358	57126761	22	2404	-191.403	0.346525	0.702993	0.356468
chr13	45059415	45061251	26	1837	191.066	0.884646	0.559874	-0.324772
chr2	73731480	73732369	25	890	-190.708	0.499604	0.6755	0.175896
chr10	107941069	107941792	23	724	-190.394	0.46144	0.75386	0.29242
chr11	102170520	102171073	29	554	-190.391	0.23475	0.555707	0.320957
chr10	127657441	127659269	27	1829	190.362	0.82931	0.464835	-0.364475
chr1	60724556	60725530	22	975	-190.332	0.236229	0.437225	0.200996
chr3	146761270	146762754	32	1485	-190.099	0.484823	0.623675	0.138851
chr11	100563455	100565409	33	1955	-189.848	0.281305	0.579717	0.298412
chr16	93604737	93605510	23	774	-189.786	0.132906	0.369106	0.236201
chr4	127170870	127172565	28	1696	189.587	0.764617	0.477855	-0.286762
chr19	55258242	55259891	25	1650	189.318	0.845035	0.475564	-0.369471
chr2	131372135	131372969	27	835	-189.1	0.143774	0.42623	0.282456
chr8	42303756	42304417	9	662	-188.356	0.167655	0.845432	0.677777
chr12	70185973	70187272	27	1300	-188.231	0.49535	0.681289	0.185939
chr13	110715936	110717365	26	1430	-188.126	0.591485	0.813414	0.221929
chr7	148092753	148093800	25	1048	-188.038	0.218137	0.526038	0.307901
chr12	27745728	27747480	29	1753	-187.879	0.402997	0.540361	0.137364
chr11	102941182	102942296	25	1115	-187.875	0.220806	0.427068	0.206262
chr17	88540714	88541789	27	1076	-187.872	0.577542	0.743934	0.166392
chr18	56517162	56518388	31	1227	-187.739	0.546345	0.66178	0.115435
chr6	136747629	136750041	26	2413	187.261	0.871855	0.531269	-0.340586
chr16	49532004	49534416	30	2413	-187.194	0.670691	0.774603	0.103912
chr8	23616117	23617293	30	1177	-186.94	0.357494	0.546145	0.188651
chr7	72511793	72513679	29	1887	-186.669	0.389315	0.621939	0.232625
chr13	50559977	50561058	29	1082	-186.633	0.425675	0.661634	0.235958
chr4	124906295	124907078	22	784	-186.47	0.397744	0.70974	0.311996
chr10	107955967	107957569	25	1603	186.442	0.814505	0.522117	-0.292388
chr17	17712202	17713944	23	1743	186.258	0.892013	0.554258	-0.337754
chr12	92922664	92923772	22	1109	-186.125	0.387771	0.719271	0.3315
chr6	85953958	85954963	16	1006	-186.047	0.359445	0.73822	0.378775
chr5	120774848	120776017	30	1170	-186.037	0.54604	0.780044	0.234004
chr8	87228105	87228918	31	814	-185.842	0.236579	0.47601	0.239431
chr5	123400428	123401460	30	1033	-185.753	0.0656264	0.255003	0.189376
chr4	136480852	136481987	34	1136	185.732	0.403567	0.10612	-0.297448
chr3	83939415	83940621	18	1207	-185.596	0.446134	0.739458	0.293325
chr6	140804933	140806458	31	1526	-185.412	0.310828	0.444893	0.134064
chr9	108294666	108295557	25	892	185.291	0.867263	0.537103	-0.33016
chr11	58997252	58999132	29	1881	185.09	0.850857	0.546045	-0.304811
chr12	59320223	59322830	29	2608	184.902	0.808856	0.570195	-0.238661
chr18	76224846	76226555	24	1710	184.813	0.724973	0.401463	-0.32351
chr6	5941814	5943420	29	1607	-184.681	0.562664	0.711616	0.148952
chr17	36936399	36937165	17	767	-184.274	0.585831	0.797399	0.211569
chr4	147532548	147533265	21	718	184.24	0.751808	0.452358	-0.29945
chr8	86184571	86185741	31	1171	-184.209	0.437077	0.740191	0.303114
chr15	98854828	98856282	28	1455	-184.085	0.512748	0.690007	0.17726
chr7	116668314	116670283	29	1970	-183.934	0.557515	0.714784	0.157269
chr1	138336311	138338028	29	1718	183.826	0.746197	0.355061	-0.391136
chr5	93238087	93238777	26	691	-183.507	0.357865	0.604147	0.246282
chr11	68879393	68880311	29	919	-183.387	0.273104	0.512957	0.239853
chr3	95669390	95670222	21	833	183.326	0.757469	0.346616	-0.410853
chr12	108265512	108266777	30	1266	-183.297	0.489249	0.720208	0.230958
chr2	171787539	171789523	31	1985	183.28	0.846296	0.559498	-0.286798
chr5	135463702	135465724	29	2023	-183.043	0.328259	0.584611	0.256352
chr5	103793406	103794648	27	1243	183.02	0.701562	0.263608	-0.437955
chr19	43569598	43571388	25	1791	-182.991	0.404343	0.646142	0.241799
chr10	111034153	111036322	27	2170	182.865	0.648857	0.25778	-0.391077
chr2	170211430	170213590	29	2161	182.496	0.889854	0.513596	-0.376258
chr9	47500981	47503208	31	2228	182.28	0.773433	0.530215	-0.243218
chr19	37507407	37508473	25	1067	-182.219	0.275728	0.468619	0.192892
chr1	41024411	41025954	28	1544	-182.106	0.638368	0.81625	0.177882
chr9	44576393	44577251	18	859	182.074	0.857582	0.440761	-0.416821
chr3	122332191	122333076	25	886	-181.841	0.18094	0.415037	0.234097
chr8	47095768	47097313	26	1546	-181.459	0.36435	0.607923	0.243573
chr17	87970202	87971229	28	1028	-181.417	0.220238	0.414986	0.194748
chr18	55061416	55062461	29	1046	-181.392	0.145827	0.350023	0.204197
chr5	106193421	106194191	23	771	181.342	0.90534	0.526688	-0.378652
chr1	16814230	16815286	18	1057	181.278	0.779318	0.291187	-0.488132
chr9	72296588	72297855	25	1268	-181.224	0.425776	0.619103	0.193327
chr11	110273253	110274016	21	764	180.998	0.901379	0.487858	-0.413521
chr19	57492135	57493541	27	1407	-180.889	0.337565	0.691195	0.35363
chr2	166710772	166712573	22	1802	-180.857	0.52934	0.817205	0.287865
chr4	149378974	149380432	29	1459	180.744	0.826166	0.52828	-0.297886
chr8	71922891	71924535	25	1645	-180.565	0.167116	0.440976	0.27386
chr3	127408380	127409189	24	810	-180.52	0.351588	0.597335	0.245748
chr2	154502555	154503814	28	1260	180.379	0.572142	0.255401	-0.316741
chr10	60772242	60773818	27	1577	-180.244	0.560853	0.882109	0.321255
chr7	105294002	105295766	32	1765	-180.202	0.31135	0.5682	0.256851
chr11	48637891	48638562	20	672	180.089	0.460502	0.0406349	-0.419867
chr13	37758159	37759104	30	946	-179.979	0.210495	0.387211	0.176716
chr2	27437416	27438999	22	1584	-179.966	0.353452	0.595852	0.2424
chr6	51638709	51640341	17	1633	179.616	0.925288	0.465617	-0.459671
chr2	120966999	120967627	15	629	179.511	0.692003	0.225119	-0.466884
chr2	155873274	155874120	25	847	-179.423	0.296929	0.569408	0.272478
chr16	96518489	96519567	27	1079	179.385	0.853058	0.588394	-0.264665
chr7	25990612	25992008	27	1397	179.359	0.554012	0.22906	-0.324952
chr3	121901922	121903972	27	2051	179.227	0.585314	0.335539	-0.249775
chr6	114881120	114882090	26	971	-179.148	0.265913	0.548834	0.282921
chr19	41821224	41822634	29	1411	178.988	0.828716	0.502658	-0.326058
chr5	22892303	22893640	25	1338	-178.98	0.195016	0.425375	0.230359
chr7	88621155	88622530	26	1376	-178.761	0.326148	0.599809	0.273662
chr8	125815010	125815904	19	895	-178.372	0.446936	0.719346	0.272411
chr13	62786134	62786863	20	730	-178.25	0.133179	0.287618	0.154439
chr6	145224944	145225775	17	832	-178.248	0.380558	0.697063	0.316506
chr5	145122097	145123807	30	1711	178.085	0.83421	0.556163	-0.278047
chr10	86193179	86194241	23	1063	-178.084	0.122873	0.455073	0.3322
chr7	148614724	148615614	30	891	-178.081	0.394663	0.591489	0.196826
chr4	4718577	4719642	19	1066	-177.803	0.372375	0.642458	0.270083
chr11	119111340	119112689	34	1350	177.76	0.832491	0.614659	-0.217832
chr7	54252988	54254332	30	1345	-177.742	0.523124	0.731199	0.208076
chr4	44115941	44117289	22	1349	-177.55	0.414162	0.698821	0.284658
chr7	116928699	116930400	25	1702	177.548	0.885303	0.578982	-0.306321
chr12	82099114	82100503	28	1390	-177.471	0.322286	0.484845	0.162559
chr4	35047207	35048093	29	887	-177.442	0.1285	0.37915	0.25065
chr11	5528713	5529554	21	842	-177.384	0.599023	0.765549	0.166526
chr1	167139741	167140466	20	726	-177.277	0.580935	0.766728	0.185793
chr2	65201037	65202242	21	1206	-177.261	0.607915	0.777669	0.169753
chr15	72966897	72968323	24	1427	-176.819	0.53358	0.761	0.22742
chr13	24917003	24918403	19	1401	-176.749	0.48418	0.790962	0.306782
chr8	114780969	114782198	27	1230	-176.451	0.411266	0.58632	0.175054
chr8	97586997	97588155	21	1159	176.39	0.829095	0.510458	-0.318636
chr2	150585716	150587277	27	1562	176.222	0.932443	0.61762	-0.314823
chr9	56354798	56355522	26	725	-176.146	0.110032	0.372278	0.262246
chr11	102260329	102261100	28	772	-176.127	0.152175	0.448427	0.296252
chr6	140468262	140469697	25	1436	175.926	0.848785	0.540331	-0.308454
chr4	148523803	148524822	27	1020	-175.769	0.155267	0.33203	0.176763
chr5	110860506	110861210	34	705	-175.752	0.304629	0.513546	0.208918
chr11	109509762	109511376	20	1615	-175.659	0.365777	0.574132	0.208355
chr13	72432737	72434658	29	1922	175.617	0.8647	0.595939	-0.268761
chr3	40927081	40928880	29	1800	-175.517	0.667355	0.843808	0.176453
chr17	57333580	57335116	24	1537	-175.252	0.358448	0.577079	0.218631
chr10	79738250	79739427	22	1178	-175.142	0.526978	0.779931	0.252954
chr16	50045868	50046499	26	632	-175.136	0.21792	0.381628	0.163708
chr18	90677421	90678052	15	632	-174.989	0.441539	0.800517	0.358978
chr12	106080681	106082798	26	2118	174.982	0.820271	0.516411	-0.303859
chr9	42068986	42070707	26	1722	-174.802	0.238416	0.509065	0.270649
chr18	80366098	80366954	28	857	-174.759	0.326838	0.605525	0.278687
chr12	86481330	86481977	18	648	174.743	0.715568	0.255106	-0.460462
chr11	7052046	7053329	30	1284	-174.668	0.228515	0.411559	0.183044
chr3	130853941	130855552	30	1612	174.655	0.819095	0.58796	-0.231135
chr10	120732569	120734164	30	1596	-174.146	0.459308	0.621149	0.161841
chr5	75098560	75099592	21	1033	174.013	0.742051	0.365804	-0.376248
chr6	54966973	54968338	23	1366	-173.994	0.521131	0.663408	0.142277
chr14	63956524	63957688	24	1165	-173.962	0.274723	0.517962	0.243239
chr11	97676233	97677798	25	1566	173.958	0.827544	0.549392	-0.278152
chr5	150340172	150342014	30	1843	-173.885	0.588876	0.733533	0.144657
chr7	106727589	106729208	29	1620	-173.812	0.500808	0.703104	0.202296
chr16	16146128	16147173	20	1046	-173.776	0.0382062	0.212305	0.174099
chr18	55011944	55013506	26	1563	-173.662	0.598266	0.750903	0.152637
chr4	32567737	32568772	26	1036	-173.599	0.644302	0.843292	0.198989
chr8	124527367	124528621	22	1255	-173.589	0.351012	0.645196	0.294184
chr5	122385066	122386318	30	1253	173.377	0.835857	0.540498	-0.295359
chr8	34982415	34983849	22	1435	173.036	0.773991	0.43027	-0.343721
chr1	33790040	33791860	22	1821	-172.757	0.470789	0.720002	0.249213
chr12	106956056	106957058	22	1003	172.71	0.681566	0.318937	-0.362629
chr3	107698712	107699231	26	520	-172.189	0.0932838	0.290142	0.196858
chr10	58685580	58686340	24	761	-172.186	0.235502	0.459607	0.224105
chr5	115273447	115273696	25	250	-171.854	0.158575	0.433298	0.274723
chr13	105307665	105308929	28	1265	-171.666	0.595069	0.725879	0.13081
chr3	84109357	84110470	22	1114	-171.117	0.446045	0.59194	0.145895
chr11	20376987	20378026	22	1040	-170.905	0.244855	0.351789	0.106934
chr14	70082008	70083660	26	1653	-170.75	0.627928	0.781531	0.153603
chr19	7271187	7271929	23	743	170.704	0.625802	0.337125	-0.288677
chr5	104166234	104167172	26	939	-170.536	0.591255	0.739682	0.148426
chr14	35431260	35432932	23	1673	-170.506	0.37839	0.6224	0.24401
chr7	134795082	134796290	17	1209	-170.425	0.408185	0.821532	0.413347
chr6	66894228	66896192	29	1965	-170.402	0.549058	0.66723	0.118172
chr3	81588121	81589455	18	1335	-170.375	0.617165	0.765285	0.14812
chr5	114438910	114440085	29	1176	-170.069	0.544686	0.777427	0.232741
chr14	35382662	35383401	27	740	-170.068	0.338267	0.555776	0.217509
chr5	72610805	72612034	29	1230	-169.812	0.445839	0.587216	0.141377
chr15	57851473	57852631	26	1159	169.745	0.848937	0.494781	-0.354156
chr16	93590888	93591783	28	896	-169.697	0.353752	0.573662	0.21991
chr17	78714323	78715369	27	1047	169.625	0.904563	0.559133	-0.34543
chr15	100273379	100274664	16	1286	-169.431	0.100872	0.501699	0.400827
chr1	187141422	187143096	22	1675	169.401	0.929749	0.544918	-0.384831
chr19	56665525	56666316	22	792	169.098	0.926827	0.567113	-0.359714
chr13	105607969	105608698	17	730	169.096	0.588511	0.144589	-0.443923
chr3	84018556	84020085	28	1530	-168.874	0.334854	0.571742	0.236888
chr6	136781395	136783941	22	2547	168.873	0.730991	0.365801	-0.36519
chr17	47196874	47198210	26	1337	-168.616	0.299755	0.444237	0.144482
chr4	149562079	149562810	20	732	-168.553	0.358091	0.621955	0.263864
chr7	28036303	28038110	20	1808	-168.385	0.456382	0.758089	0.301706
chr4	124442921	124443860	25	940	-167.903	0.226816	0.531557	0.304741
chr17	5854093	5854762	25	670	167.831	0.869742	0.575247	-0.294495
chr9	110603885	110605198	20	1314	167.605	0.782762	0.411983	-0.370779
chr1	159342927	159343520	21	594	-167.515	0.0584825	0.321049	0.262567
chr1	123346328	123347393	23	1066	167.436	0.914489	0.530095	-0.384394
chr14	122152983	122153868	21	886	167.339	0.762178	0.354864	-0.407313
chr6	124807991	124808778	23	788	-167.27	0.30705	0.609223	0.302172
chr15	95944999	95946150	23	1152	-167.017	0.495023	0.652134	0.157111
chr10	127303524	127305508	23	1985	-166.997	0.485727	0.808912	0.323185
chr15	36909074	36910312	27	1239	-166.994	0.383692	0.56286	0.179168
chr17	28419417	28421046	30	1630	166.917	0.77941	0.496666	-0.282744
chr8	111367762	111368890	18	1129	166.854	0.927688	0.51519	-0.412498
chr4	9697179	9698004	25	826	-166.84	0.112357	0.292017	0.17966
chr7	135041001	135042599	26	1599	166.837	0.599177	0.250685	-0.348491
chr18	66068339	66069808	29	1470	166.798	0.86274	0.597316	-0.265424
chr1	166358522	166360293	26	1772	166.696	0.86864	0.504011	-0.364629
chr7	52997172	52998065	25	894	-166.66	0.387379	0.668008	0.280629
chr4	134854203	134855453	17	1251	-166.545	0.389155	0.741387	0.352232
chr11	109300946	109301695	34	750	-166.414	0.0612254	0.186341	0.125115
chr1	20941559	20942141	27	583	-166.223	0.0772154	0.222239	0.145023
chr17	27787098	27787801	24	704	-166.181	0.215307	0.408264	0.192957
chr11	109192024	109193403	26	1380	-166.177	0.224229	0.427362	0.203132
chr8	127158524	127159763	25	1240	-166.101	0.368968	0.548597	0.179629
chr2	128392013	128393674	23	1662	-165.97	0.418778	0.682819	0.264041
chr8	46148277	46149078	21	802	-165.955	0.378166	0.667172	0.289006
chr9	78242054	78243484	22	1431	-165.95	0.529785	0.79809	0.268305
chr12	85455330	85455955	17	626	-165.87	0.14359	0.298548	0.154958
chr13	59080935	59082227	31	1293	165.845	0.823858	0.566071	-0.257787
chr8	107666227	107666916	30	690	-165.812	0.60258	0.760438	0.157858
chr14	25177418	25178942	23	1525	165.572	0.665898	0.419633	-0.246265
chr2	157883303	157885148	26	1846	-165.172	0.557267	0.789439	0.232172
chr6	48708769	48709384	12	616	165.024	0.843833	0.305162	-0.538671
chr9	121222664	121223755	29	1092	-164.999	0.297946	0.451548	0.153602
chr9	110232251	110233039	23	789	-164.953	0.412309	0.625911	0.213602
chr8	107995801	107996917	28	1117	-164.858	0.555169	0.846505	0.291337
chr15	94356530	94357441	21	912	164.821	0.907766	0.569761	-0.338005
chr12	118160840	118162699	23	1860	164.779	0.791211	0.516185	-0.275026
chr16	38255633	38256921	22	1289	164.666	0.81802	0.526197	-0.291823
chr5	35790321	35791065	21	745	-164.604	0.410271	0.70724	0.296969
chr5	118453401	118454794	27	1394	164.517	0.920667	0.640542	-0.280125
chr17	47646638	47647426	27	789	164.323	0.85898	0.48829	-0.37069
chr19	32603290	32605339	23	2050	163.868	0.751145	0.353149	-0.397995
chr2	92270442	92271641	22	1200	163.809	0.39297	0.0977605	-0.295209
chr19	42582890	42584010	21	1121	163.791	0.767998	0.395396	-0.372602
chr18	81362779	81363382	16	604	-163.703	0.350954	0.668978	0.318024
chr7	20204858	20205262	30	405	-163.552	0.324605	0.509239	0.184635
chr4	32920357	32921473	19	1117	-163.362	0.522375	0.805789	0.283414
chr11	80786560	80788432	24	1873	163.301	0.743303	0.372379	-0.370924
chr7	86416625	86417373	15	749	163.143	0.7451	0.269031	-0.476069
chr7	87773487	87774744	26	1258	-162.933	0.509499	0.701041	0.191542
chr7	25843488	25844320	19	833	-162.913	0.602208	0.877909	0.275701
chr19	56440386	56441743	30	1358	162.779	0.800705	0.478692	-0.322014
chr6	67119099	67121190	27	2092	-162.686	0.358437	0.483419	0.124983
chr7	138498504	138500060	24	1557	162.663	0.937807	0.62239	-0.315417
chr5	74457686	74459165	27	1480	162.52	0.757188	0.431031	-0.326157
chr17	89002651	89004103	21	1453	-162.516	0.501924	0.691336	0.189412
chr10	41324768	41326294	24	1527	-162.473	0.346078	0.533552	0.187475
chr5	65521857	65522837	27	981	-162.449	0.412771	0.586695	0.173924
chr12	66175374	66176154	16	781	-162.304	0.138316	0.473469	0.335153
chr10	109343007	109344552	21	1546	-162.114	0.476426	0.587562	0.111135
chr17	39147458	39148853	18	1396	-162.108	0.414878	0.780685	0.365807
chr5	136515118	136516627	28	1510	-162.098	0.503779	0.681565	0.177785
chr12	111698039	111699279	25	1241	-162.082	0.59379	0.761872	0.168081
chr3	96025748	96026213	19	466	-162.001	0.178524	0.454444	0.27592
chr11	68752333	68754277	29	1945	-161.926	0.172022	0.319575	0.147552
chr12	83576313	83577608	22	1296	-161.743	0.431176	0.64959	0.218414
chr17	47483224	47485839	25	2616	161.642	0.912835	0.580475	-0.33236
chr15	10914226	10914661	15	436	-161.62	0.349692	0.753927	0.404235
chr7	53034459	53035148	25	690	-161.613	0.238401	0.478945	0.240545
chr2	121975649	121976919	21	1271	-161.539	0.391906	0.650613	0.258707
chr4	86531461	86532682	28	1222	-161.51	0.164261	0.302586	0.138325
chr2	65171730	65173379	33	1650	-161.413	0.566866	0.690077	0.123211
chr9	72728072	72729731	30	1660	-161.299	0.235811	0.437374	0.201563
chr1	134223154	134224262	22	1109	-161.146	0.414521	0.686568	0.272047
chr18	20346479	20348146	22	1668	-161.098	0.483582	0.65109	0.167507
chr11	115324049	115325314	25	1266	-161.026	0.276496	0.570193	0.293697
chr13	73456254	73457491	24	1238	160.966	0.899294	0.572342	-0.326952
chr15	76125496	76125852	24	357	-160.963	0.29855	0.552268	0.253719
chr11	50911656	50912736	31	1081	160.436	0.82452	0.580196	-0.244324
chr3	95336958	95338690	28	1733	160.395	0.914724	0.646863	-0.267861
chr6	144892891	144894338	24	1448	-160.328	0.417196	0.578412	0.161216
chr19	7208426	7209807	23	1382	-160.221	0.260686	0.572955	0.312269
chr19	9357761	9358000	14	240	160.174	0.816075	0.145768	-0.670307
chr19	25619478	25620648	23	1171	-159.897	0.420516	0.553367	0.132851
chr13	41633042	41635140	20	2099	159.881	0.8548	0.458275	-0.396525
chr8	23365950	23367587	22	1638	159.652	0.893128	0.562131	-0.330997
chr4	96257208	96259158	24	1951	-159.513	0.465915	0.621246	0.155331
chr10	58966132	58967001	26	870	-159.417	0.262237	0.383554	0.121317
chr15	96378038	96379097	25	1060	-159.408	0.313879	0.491413	0.177534
chr17	81097680	81098999	20	1320	-159.24	0.499519	0.754905	0.255387
chr3	158222322	158223136	16	815	-159.153	0.0989419	0.480581	0.381639
chr3	95116508	95118376	23	1869	159.096	0.748099	0.414951	-0.333148
chr2	158627744	158628448	28	705	159	0.884907	0.579629	-0.305278
chr2	169176873	169178155	16	1283	-158.959	0.373498	0.688831	0.315333
chr6	120403972	120404682	18	711	-158.719	0.327322	0.541066	0.213745
chr7	28111376	28111771	24	396	158.707	0.725103	0.355189	-0.369914
chr1	64081547	64082570	25	1024	-158.668	0.572787	0.798727	0.225941
chr5	115046636	115047719	25	1084	-158.498	0.179294	0.420632	0.241338
chr15	91326406	91327922	25	1517	158.488	0.850536	0.462445	-0.388091
chr9	110263863	110265037	29	1175	-158.463	0.277409	0.448128	0.170719
chr18	78045134	78046470	25	1337	-158.33	0.73464	0.839998	0.105358
chr7	20518633	20519276	15	644	-158.217	0.221507	0.596145	0.374639
chr1	107739591	107740564	19	974	-158.148	0.265388	0.47648	0.211091
chr11	90382264	90384381	27	2118	158.105	0.8899	0.570319	-0.319581
chr19	29749859	29751601	25	1743	-158.056	0.369383	0.60259	0.233207
chr16	62786091	62787038	31	948	-158.031	0.0332588	0.221102	0.187843
chr16	22861342	22863416	22	2075	158.022	0.935603	0.530757	-0.404846
chr1	193256070	193256890	22	821	-157.976	0.536282	0.717381	0.181099
chr1	39818265	39819482	24	1218	-157.928	0.229455	0.41503	0.185575
chr10	116165246	116165940	18	695	-157.925	0.490183	0.688282	0.198099
chr11	110309259	110310643	22	1385	-157.9	0.256447	0.502071	0.245624
chr11	90030712	90031635	24	924	-157.783	0.483821	0.610744	0.126923
chr5	149826918	149827603	26	686	-157.762	0.0962449	0.263445	0.1672
chr4	117716590	117717854	25	1265	-157.5	0.571413	0.781112	0.209699
chr5	113593617	113594575	20	959	-157.27	0.142925	0.424469	0.281543
chr17	74428060	74428667	15	608	-157.253	0.439617	0.781762	0.342145
chr10	126306550	126307664	28	1115	-157.25	0.365619	0.549893	0.184274
chr8	28360334	28361674	20	1341	-157.148	0.419448	0.681482	0.262034
chr17	88664673	88665373	22	701	-157.072	0.453582	0.81124	0.357658
chr17	87820716	87821391	15	676	157.051	0.851025	0.389279	-0.461747
chr18	12184690	12186517	21	1828	-157.011	0.642515	0.81147	0.168955
chr9	21512042	21513026	15	985	157.009	0.840249	0.339895	-0.500354
chr17	68159155	68160013	24	859	156.93	0.908901	0.581072	-0.32783
chr5	113054237	113055147	25	911	-156.746	0.473116	0.700101	0.226985
chr10	120172895	120173897	27	1003	-156.715	0.284178	0.507802	0.223624
chr4	48692968	48693732	18	765	-156.452	0.476512	0.718108	0.241596
chr3	96077591	96078188	12	598	156.448	0.847507	0.376241	-0.471267
chr1	122860480	122861371	29	892	-156.434	0.515146	0.6746	0.159454
chr2	165905404	165906479	19	1076	-156.383	0.390708	0.677445	0.286737
chr11	118353225	118354103	23	879	156.357	0.7414	0.445638	-0.295762
chr3	85364820	85366498	22	1679	156.354	0.857673	0.508525	-0.349147
chr14	33305789	33306979	22	1191	-156.236	0.51992	0.824985	0.305065
chr16	96365842	96366356	15	515	156.22	0.871251	0.35431	-0.516941
chr14	115232166	115233456	23	1291	156.136	0.764222	0.454447	-0.309775
chr3	53459752	53460234	18	483	-156.101	0.133113	0.448245	0.315133
chr15	100213467	100214465	19	999	-156.099	0.364274	0.524363	0.160088
chr19	40350296	40351362	30	1067	156.079	0.893456	0.533563	-0.359893
chr16	23416209	23417563	22	1355	-155.881	0.547449	0.704491	0.157043
chr7	148007147	148008121	27	975	-155.865	0.455404	0.581575	0.126171
chr13	41645102	41646542	27	1441	-155.811	0.664514	0.771011	0.106498
chr5	102911064	102913040	27	1977	-155.808	0.228537	0.376863	0.148326
chr1	191447309	191448589	20	1281	155.668	0.839409	0.431534	-0.407875
chr18	12840942	12842166	18	1225	155.598	0.74022	0.416997	-0.323224
chr15	27910219	27911780	24	1562	155.397	0.676002	0.317766	-0.358236
chr9	78225337	78226021	20	685	-155.346	0.494055	0.800225	0.30617
chr9	105576622	105578210	23	1589	155.052	0.733238	0.339423	-0.393815
chr10	39308414	39309246	21	833	154.978	0.803189	0.453019	-0.35017
chr16	11171027	11172299	21	1273	-154.901	0.411768	0.62855	0.216782
chr3	81586823	81587651	17	829	-154.869	0.427404	0.552398	0.124994
chr18	13114287	13114831	17	545	-154.734	0.140015	0.413926	0.273912
chr11	113641994	113643080	25	1087	-154.691	0.687775	0.819273	0.131497
chr7	80727146	80728507	19	1362	154.627	0.763538	0.350567	-0.412971
chr2	140971465	140973674	26	2210	154.436	0.828381	0.544859	-0.283522
chr17	29326183	29326772	19	590	-154.353	0.442248	0.743909	0.301661
chr14	58189976	58190538	28	563	-154.343	0.0565885	0.166865	0.110276
chr13	101262784	101264005	23	1222	-154.261	0.472856	0.702893	0.230037
chr7	88667866	88669083	27	1218	-154.237	0.0541951	0.202846	0.148651
chr8	89311045	89312616	23	1572	-154.212	0.401977	0.559154	0.157176
chr19	34358000	34359780	23	1781	-153.755	0.538172	0.712509	0.174337
chr16	93292583	93293986	29	1404	-153.753	0.376577	0.56258	0.186003
chr3	98232172	98233001	16	830	-153.631	0.182229	0.603573	0.421344
chr8	10420261	10421499	23	1239	153.447	0.779735	0.491713	-0.288022
chr3	88296819	88297320	28	502	-153.359	0.192925	0.336763	0.143838
chr19	37495445	37497035	28	1591	153.351	0.930775	0.614088	-0.316687
chr6	122559157	122560021	28	865	-153.338	0.651063	0.821661	0.170598
chr10	98666767	98667869	22	1103	-153.266	0.332297	0.552328	0.220031
chr5	106160723	106161346	29	624	-153.252	0.262558	0.471002	0.208444
chr9	42492080	42493688	25	1609	153.205	0.843057	0.561119	-0.281938
chr7	51804846	51805455	17	610	153.186	0.90753	0.554711	-0.352819
chr8	60278536	60279513	19	978	-153.173	0.235897	0.522667	0.28677
chr11	96849081	96849910	25	830	-153.094	0.209257	0.393455	0.184198
chr2	128899037	128900346	20	1310	152.843	0.920683	0.563205	-0.357478
chr14	13481258	13481683	20	426	152.825	0.854624	0.38584	-0.468784
chr13	43619456	43620621	22	1166	-152.738	0.291496	0.401607	0.11011
chr3	116548444	116550451	20	2008	-152.723	0.590214	0.736892	0.146678
chr7	103168504	103170889	20	2386	152.72	0.777859	0.443011	-0.334848
chr9	83147034	83148137	26	1104	-152.647	0.375481	0.485401	0.10992
chr15	77754541	77755377	26	837	152.632	0.726885	0.438521	-0.288364
chr19	26919501	26920584	16	1084	-152.524	0.213357	0.471054	0.257696
chr6	135796448	135798848	29	2401	152.364	0.836201	0.584892	-0.251309
chr5	151394912	151395765	20	854	-152.304	0.309378	0.591201	0.281823
chr1	25234846	25236899	27	2054	-152.2	0.587996	0.735777	0.147781
chr13	113999591	114000519	24	929	-152.075	0.316518	0.442987	0.126469
chr4	88366144	88367067	26	924	-152.043	0.58054	0.763961	0.183422
chr13	99870000	99870837	21	838	-152.017	0.315213	0.455983	0.14077
chr13	24419796	24421337	26	1542	-152.007	0.278775	0.409855	0.13108
chr14	30815159	30816693	25	1535	151.94	0.894468	0.617425	-0.277043
chr7	135417680	135419456	20	1777	151.894	0.918888	0.532081	-0.386807
chr5	113555277	113556303	20	1027	151.877	0.829966	0.549979	-0.279987
chr10	61523045	61524223	28	1179	-151.635	0.610131	0.738902	0.128771
chr5	100985627	100987019	24	1393	-151.61	0.487339	0.696332	0.208992
chr2	152163652	152164584	25	933	-151.433	0.608475	0.815339	0.206864
chr13	44139024	44140158	25	1135	-151.356	0.583722	0.743339	0.159616
chr2	162947747	162948737	14	991	-151.223	0.242602	0.548126	0.305524
chr9	119458715	119459968	27	1254	151.198	0.868945	0.611171	-0.257773
chr4	101927169	101928294	26	1126	-151.095	0.497558	0.641802	0.144243
chrX	98717358	98718275	27	918	151.084	0.717099	0.390705	-0.326394
chr12	72530239	72531609	25	1371	-151.068	0.634391	0.79216	0.157769
chr7	134384227	134385396	22	1170	151.05	0.936396	0.615787	-0.320609
chr13	91036256	91036754	16	499	-150.789	0.580326	0.832983	0.252657
chr8	50981607	50983369	17	1763	150.718	0.785477	0.391054	-0.394424
chr4	122770134	122770984	21	851	-150.573	0.236129	0.468647	0.232518
chr13	95076293	95077638	21	1346	-150.445	0.544948	0.774142	0.229194
chr10	92940051	92941331	27	1281	150.218	0.884174	0.582966	-0.301208
chr10	67110374	67111896	25	1523	-150.025	0.327136	0.524065	0.196929
chr7	86952668	86954520	19	1853	-150.005	0.503682	0.849366	0.345684
chr16	23149184	23150249	15	1066	-149.992	0.402558	0.713081	0.310523
chr18	83092059	83093304	27	1246	149.83	0.723173	0.441239	-0.281934
chr17	22045581	22047075	19	1495	-149.699	0.276049	0.414821	0.138771
chr19	42669939	42671353	23	1415	149.662	0.875399	0.577521	-0.297878
chr1	41058560	41060312	25	1753	-149.606	0.62922	0.765793	0.136573
chr10	129906953	129907444	18	492	-149.597	0.211568	0.557918	0.34635
chr11	100453702	100455111	21	1410	-149.57	0.453119	0.666691	0.213572
chr4	134965360	134967099	21	1740	149.504	0.87938	0.545143	-0.334237
chr5	111983252	111984192	23	941	-149.495	0.358086	0.577041	0.218955
chr8	125714672	125715499	18	828	-149.371	0.279586	0.577442	0.297855
chr10	40541169	40542210	17	1042	149.34	0.893064	0.488687	-0.404377
chr3	10333531	10335262	26	1732	-149.055	0.341295	0.483765	0.14247
chr2	169880197	169881276	20	1080	-149.033	0.57559	0.795205	0.219615
chr11	115254847	115255454	26	608	-149.03	0.489121	0.838363	0.349241
chr6	49753374	49754718	25	1345	148.999	0.789821	0.502653	-0.287167
chr6	48006822	48008704	24	1883	148.937	0.856843	0.558632	-0.298211
chr17	66765563	66766678	27	1116	-148.933	0.504795	0.613053	0.108258
chr5	136647003	136647822	26	820	-148.779	0.0586005	0.165441	0.106841
chr7	129088213	129088950	20	738	148.706	0.854543	0.532255	-0.322288
chr2	157178396	157180228	25	1833	148.645	0.725914	0.448783	-0.277132
chr14	77984966	77986065	19	1100	148.484	0.761324	0.438895	-0.322429
chr8	106833062	106833736	24	675	-148.459	0.518415	0.767535	0.24912
chr16	23290291	23291264	20	974	-148.449	0.392361	0.640487	0.248126
chr5	52997386	52998021	19	636	148.417	0.892957	0.543394	-0.349563
chr18	33662719	33664265	17	1547	148.335	0.803314	0.41629	-0.387024
chr19	57512750	57513841	21	1092	148.239	0.889732	0.6195	-0.270231
chr7	80788172	80789174	19	1003	148.176	0.732318	0.324469	-0.407849
chr3	146114411	146116448	21	2038	147.986	0.873608	0.531983	-0.341626
chr5	113070217	113070676	17	460	-147.831	0.338087	0.716776	0.378689
chr2	132117643	132119269	20	1627	147.831	0.78632	0.434598	-0.351722
chr8	122238666	122239615	21	950	-147.799	0.364461	0.605446	0.240985
chr10	127082245	127083034	15	790	147.763	0.907779	0.510315	-0.397464
chr19	59616203	59617081	25	879	-147.613	0.408549	0.523674	0.115125
chr3	137935108	137936684	20	1577	147.6	0.904692	0.592852	-0.311841
chr9	61357637	61358448	23	812	-147.566	0.362711	0.565796	0.203085
chr2	79968835	79969795	26	961	-147.552	0.423113	0.536691	0.113578
chr3	108365775	108366646	20	872	-147.52	0.065346	0.270973	0.205627
chr17	88008752	88009529	25	778	-147.514	0.427213	0.647056	0.219842
chr11	116585961	116587206	24	1246	-147.5	0.534733	0.677464	0.142731
chr9	31061414	31062803	21	1390	147.315	0.577982	0.243461	-0.33452
chr16	96149574	96151287	21	1714	-147.271	0.435661	0.65194	0.216278
chr15	97035788	97036930	19	1143	-147.258	0.667141	0.866031	0.19889
chr8	37440577	37442318	19	1742	-147.258	0.624005	0.752902	0.128897
chr9	121847090	121847996	26	907	-147.241	0.569659	0.791231	0.221572
chr9	78024330	78024991	22	662	-147.205	0.0375443	0.229947	0.192403
chr2	152067022	152068471	26	1450	147.068	0.837144	0.599266	-0.237878
chr19	59663925	59664812	18	888	-147.066	0.445601	0.732511	0.28691
chr2	60976560	60977713	24	1154	-147.029	0.437198	0.585155	0.147957
chr6	52240119	52240805	18	687	-146.786	0.150637	0.474735	0.324098
chr5	125679255	125680971	25	1717	146.783	0.862964	0.567864	-0.2951
chr7	135413455	135414646	25	1192	-146.68	0.708294	0.858887	0.150593
chr13	110677325	110678750	23	1426	146.649	0.902205	0.639246	-0.262958
chr3	68395747	68396954	22	1208	146.545	0.750299	0.396771	-0.353527
chr6	49757469	49758308	21	840	-146.528	0.538948	0.737156	0.198208
chr1	62813437	62814301	23	865	-146.513	0.537401	0.751217	0.213816
chr10	98738273	98739966	28	1694	146.505	0.917729	0.70055	-0.21718
chr2	5589938	5591208	22	1271	-146.442	0.359301	0.644671	0.28537
chr3	153594090	153595491	22	1402	-146.417	0.543235	0.793214	0.249979
chr18	68852135	68853038	10	904	-146.211	0.238265	0.708454	0.470189
chr11	115012779	115013936	21	1158	-146.071	0.308219	0.59265	0.284431
chr12	55168470	55169064	23	595	-145.935	0.125499	0.349111	0.223612
chr16	31575675	31576982	23	1308	-145.774	0.406421	0.608766	0.202345
chr11	69340521	69341130	24	610	-145.624	0.437753	0.682579	0.244827
chr3	65733965	65734931	22	967	-145.557	0.264556	0.406686	0.14213
chr11	102876821	102877597	25	777	-145.516	0.45689	0.64978	0.19289
chr14	21270805	21271846	23	1042	-145.352	0.19587	0.333057	0.137187
chr10	20206301	20207087	21	787	-145.257	0.398841	0.595604	0.196763
chr3	8955177	8956192	23	1016	145.246	0.838621	0.440484	-0.398138
chr10	92969370	92970765	26	1396	145.171	0.807729	0.483791	-0.323938
chr13	114386676	114387735	20	1060	-145.164	0.448618	0.686593	0.237974
chr3	52130784	52131663	20	880	-145.09	0.47828	0.695683	0.217402
chr11	78605660	78606746	23	1087	-144.961	0.573565	0.77016	0.196595
chr7	133889618	133890955	17	1338	-144.881	0.166027	0.437104	0.271077
chr2	169725501	169727375	26	1875	144.858	0.889026	0.597909	-0.291117
chr18	84264250	84265278	21	1029	144.773	0.893105	0.572583	-0.320522
chr8	96422356	96424153	19	1798	144.738	0.825436	0.494625	-0.330811
chr12	82945739	82946575	23	837	-144.667	0.312149	0.544659	0.23251
chr19	46207132	46208346	18	1215	144.638	0.653414	0.255568	-0.397846
chr12	86809263	86810302	25	1040	-144.422	0.525823	0.684506	0.158683
chr6	21949028	21950680	26	1653	-144.394	0.42366	0.54858	0.12492
chr6	73229895	73231630	27	1736	-144.33	0.652237	0.760471	0.108234
chr16	97576995	97578079	19	1085	-144.319	0.528351	0.647039	0.118688
chr2	167666828	167668263	24	1436	144.304	0.645324	0.319149	-0.326175
chr8	82588357	82590181	25	1825	144.119	0.871575	0.499115	-0.37246
chr4	147843140	147843891	21	752	144.057	0.899935	0.506093	-0.393842
chr7	88884224	88885467	22	1244	144.045	0.698102	0.330553	-0.367549
chr8	125822017	125822949	19	933	-144.04	0.599016	0.789633	0.190617
chr19	55135899	55137273	24	1375	-143.967	0.295548	0.532002	0.236454
chr1	93213698	93215002	17	1305	-143.963	0.2926	0.577534	0.284934
chr1	90999226	91000488	22	1263	143.912	0.809325	0.501076	-0.308249
chr7	35444736	35446326	24	1591	143.883	0.691322	0.356	-0.335323
chr5	125706429	125707052	15	624	-143.762	0.255793	0.658998	0.403204
chr12	82300194	82300902	22	709	-143.577	0.439799	0.615184	0.175386
chr10	87663530	87664268	21	739	-143.547	0.0696578	0.223321	0.153663
chr4	75973056	75974176	21	1121	-143.495	0.440208	0.646172	0.205963
chr9	78326884	78327889	22	1006	-143.463	0.17799	0.398544	0.220554
chr12	118292291	118292957	22	667	-143.445	0.565294	0.714253	0.148958
chr9	25300406	25302395	24	1990	143.369	0.862202	0.608626	-0.253577
chr5	92913010	92914115	16	1106	143.334	0.859325	0.384952	-0.474372
chr2	35070094	35070966	20	873	-143.269	0.37491	0.606216	0.231306
chr7	134510024	134510823	12	800	143.263	0.818688	0.293026	-0.525662
chr11	90028814	90030377	22	1564	-143.219	0.672106	0.791178	0.119072
chr2	126390386	126391274	18	889	143.191	0.795102	0.454934	-0.340169
chr6	29446102	29447396	26	1295	143.125	0.723035	0.369069	-0.353966
chr18	79177297	79178686	24	1390	-143.07	0.569127	0.684236	0.115109
chr6	30567958	30568618	20	661	-143.033	0.331911	0.581219	0.249308
chr17	28155786	28156835	19	1050	143.006	0.782462	0.338139	-0.444322
chr15	86755474	86756511	22	1038	-142.983	0.399891	0.623768	0.223878
chr15	11311891	11312920	20	1030	-142.912	0.494961	0.684154	0.189193
chr3	131749336	131750143	23	808	-142.903	0.108544	0.240943	0.132399
chr6	64748333	64749966	29	1634	-142.865	0.389546	0.497067	0.10752
chr12	60141052	60141467	18	416	-142.758	0.138791	0.362829	0.224038
chr7	26205277	26206185	11	909	-142.735	0.467158	0.880694	0.413535
chr11	64401501	64402737	21	1237	-142.576	0.457691	0.733738	0.276048
chr16	91358843	91359675	23	833	-142.467	0.338591	0.565691	0.227099
chr5	148037027	148037958	24	932	-142.462	0.256124	0.495587	0.239464
chr4	135055161	135057135	23	1975	142.417	0.875189	0.576561	-0.298628
chr6	72103435	72104269	21	835	-142.377	0.552512	0.800423	0.247911
chr5	115429982	115430733	21	752	142.362	0.603268	0.245335	-0.357933
chr4	139614121	139615341	24	1221	-142.344	0.629987	0.827822	0.197835
chr5	91003223	91004426	18	1204	142.338	0.897464	0.492844	-0.404619
chr17	47626100	47626952	22	853	142.314	0.811306	0.475771	-0.335536
chr7	25117897	25118677	22	781	142.305	0.548779	0.252802	-0.295977
chr18	83071408	83072512	21	1105	-142.17	0.252842	0.438021	0.185179
chr10	90757983	90759523	25	1541	142.14	0.746605	0.439139	-0.307466
chr1	171861903	171863231	19	1329	142.128	0.708142	0.374258	-0.333884
chr15	96100361	96101082	11	722	-142.083	0.458852	0.810485	0.351633
chr7	87750148	87750763	16	616	-141.997	0.446813	0.730519	0.283706
chr17	78962131	78963252	19	1122	-141.972	0.564017	0.804905	0.240888
chr7	4782177	4782894	16	718	-141.968	0.212295	0.541312	0.329017
chr13	42924226	42925327	24	1102	-141.867	0.473768	0.612355	0.138587
chr8	97412293	97413265	27	973	-141.739	0.626912	0.764843	0.137931
chr16	94459729	94461057	25	1329	141.716	0.731303	0.417435	-0.313868
chr8	24364540	24365711	22	1172	141.665	0.84159	0.541896	-0.299694
chr10	42480177	42480850	14	674	-141.627	0.372622	0.708383	0.335761
chr3	57098409	57099388	28	980	-141.535	0.628531	0.755813	0.127282
chr19	40439432	40440997	25	1566	-141.463	0.240236	0.454243	0.214007
chr1	182286933	182288454	24	1522	-141.456	0.511491	0.708195	0.196704
chr17	31581097	31582615	22	1519	-141.418	0.356366	0.559943	0.203577
chr18	20907411	20909163	23	1753	141.411	0.618622	0.304296	-0.314326
chr15	83944128	83945740	19	1613	-141.394	0.314811	0.515251	0.20044
chr5	73859078	73860474	25	1397	141.376	0.839106	0.55132	-0.287787
chr4	45425378	45426547	23	1170	-141.368	0.230811	0.478695	0.247884
chr6	95450627	95453205	25	2579	-141.258	0.621984	0.737505	0.115522
chr13	58549111	58550874	21	1764	141.24	0.83284	0.517608	-0.315232
chr10	58901047	58902114	25	1068	141.238	0.664794	0.40128	-0.263514
chr4	57320928	57321837	27	910	-141.201	0.279105	0.521022	0.241917
chr7	128456601	128457602	20	1002	-141.159	0.489324	0.670127	0.180803
chr16	35890905	35892584	18	1680	141.063	0.877427	0.552113	-0.325314
chr12	33731105	33732332	18	1228	141.005	0.773765	0.45893	-0.314835
chr5	118692149	118693811	23	1663	140.822	0.928976	0.651202	-0.277775
chr17	44819850	44821347	25	1498	140.807	0.854521	0.620172	-0.23435
chr2	117240540	117242108	24	1569	140.74	0.796323	0.500997	-0.295326
chr6	114866323	114867497	24	1175	-140.725	0.520973	0.732897	0.211925
chr12	83223283	83224382	26	1100	-140.595	0.308091	0.431428	0.123336
chr11	95439313	95440012	24	700	-140.534	0.219003	0.518012	0.299009
chr7	70947651	70948313	18	663	140.528	0.847241	0.345487	-0.501755
chr16	72457890	72459276	25	1387	-140.488	0.61174	0.778586	0.166845
chr12	16859530	16861125	21	1596	-140.427	0.479419	0.705785	0.226365
chr11	101340075	101340917	25	843	-140.41	0.414183	0.588176	0.173992
chr3	130988005	130988915	24	911	-140.298	0.583734	0.72994	0.146206
chr5	151035630	151036432	20	803	-140.283	0.28138	0.420922	0.139542
chr6	142436112	142437060	16	949	140.243	0.902729	0.509297	-0.393433
chr2	30818241	30819359	27	1119	-140.225	0.544951	0.740735	0.195784
chr12	106585180	106586422	19	1243	140.162	0.715426	0.361511	-0.353914
chr14	55200729	55201820	18	1092	-140.125	0.430622	0.723605	0.292983
chr15	27795841	27797600	25	1760	140.081	0.868214	0.589335	-0.278879
chr4	100073601	100074984	19	1384	-140.07	0.545734	0.740794	0.19506
chr7	29762258	29763284	21	1027	-139.966	0.487509	0.705865	0.218356
chr10	88960580	88961384	22	805	139.927	0.858821	0.53889	-0.319931
chr12	103442633	103444532	21	1900	139.725	0.875948	0.570852	-0.305096
chr1	90872864	90873909	17	1046	139.653	0.808705	0.454781	-0.353924
chr13	48867328	48868691	23	1364	139.616	0.876429	0.610546	-0.265883
chr13	55438719	55440710	22	1992	139.435	0.735584	0.414035	-0.321549
chr4	138415230	138416005	20	776	-139.349	0.28415	0.615386	0.331236
chr6	24464684	24465839	19	1156	-139.343	0.455104	0.686499	0.231395
chr4	57307901	57309162	21	1262	-139.266	0.35652	0.605529	0.249009
chr8	122724589	122725857	20	1269	139.048	0.837172	0.394906	-0.442266
chr8	128479238	128480842	23	1605	-138.994	0.46933	0.677688	0.208358
chr17	34084990	34085701	19	712	-138.984	0.546474	0.775467	0.228993
chr2	180235167	180236007	22	841	-138.937	0.322695	0.595962	0.273267
chr16	91085166	91085946	26	781	-138.848	0.36627	0.548321	0.182051
chr18	73922263	73923177	14	915	-138.834	0.46096	0.781575	0.320616
chr17	65087807	65089033	25	1227	138.816	0.866497	0.631303	-0.235195
chr5	137944780	137946328	24	1549	138.811	0.850519	0.566618	-0.283901
chr17	80914684	80915791	20	1108	-138.604	0.549711	0.736274	0.186563
chr6	139535790	139536728	23	939	-138.49	0.21389	0.362886	0.148996
chr1	91546903	91548102	19	1200	138.444	0.807817	0.473172	-0.334645
chr5	115328723	115329442	17	720	138.418	0.781226	0.364536	-0.41669
chr10	118112766	118113465	16	700	-138.36	0.581167	0.800204	0.219038
chr3	129775938	129777254	23	1317	-138.333	0.35923	0.504381	0.145151
chr10	120526025	120527240	18	1216	-138.305	0.267958	0.465422	0.197464
chr5	64264778	64265924	21	1147	138.298	0.837207	0.579788	-0.257419
chr6	21975986	21977649	21	1664	-138.274	0.208874	0.335037	0.126164
chr3	131014921	131016000	17	1080	-138.219	0.385879	0.724991	0.339112
chr13	42196147	42197745	22	1599	-138.109	0.566454	0.713632	0.147178
chr17	3558278	3558931	14	654	-138.104	0.357238	0.661449	0.304212
chr5	110273258	110274311	18	1054	-138.072	0.350351	0.530243	0.179892
chr5	20931478	20932369	17	892	-138.016	0.330455	0.490817	0.160363
chr10	41922256	41923301	21	1046	-138.007	0.305102	0.48721	0.182108
chr18	25873118	25874002	18	885	-137.933	0.214376	0.448459	0.234084
chr8	19437709	19438736	22	1028	137.931	0.801511	0.484411	-0.3171
chr2	5860924	5862132	22	1209	137.889	0.626405	0.284411	-0.341994
chr15	51993209	51994242	21	1034	-137.788	0.242506	0.410114	0.167609
chr17	50652892	50653839	27	948	137.755	0.822753	0.498413	-0.32434
chr1	155544484	155545368	25	885	-137.744	0.235286	0.425042	0.189755
chr4	139140289	139141304	19	1016	137.736	0.672372	0.320507	-0.351865
chr17	66828336	66829090	21	755	-137.616	0.259205	0.544306	0.285101
chr13	56866516	56867303	20	788	-137.537	0.472434	0.676496	0.204062
chr5	115963304	115963955	26	652	-137.53	0.579272	0.779057	0.199785
chr3	137784909	137786002	21	1094	137.522	0.87796	0.569426	-0.308534
chr18	77843699	77845075	23	1377	-137.419	0.472456	0.685165	0.212709
chr19	25649830	25650886	23	1057	-137.412	0.197566	0.395313	0.197747
chr7	7088342	7089537	26	1196	-137.406	0.356321	0.550719	0.194398
chr8	23234196	23234930	19	735	-137.274	0.360439	0.540943	0.180504
chr4	32629182	32630373	24	1192	137.15	0.921035	0.579435	-0.3416
chr2	154913864	154915689	22	1826	137.144	0.759696	0.463258	-0.296438
chr1	13574293	13575153	24	861	137.072	0.824445	0.53277	-0.291675
chr6	117559786	117560883	16	1098	-137.044	0.54375	0.788062	0.244312
chr3	54561304	54562266	16	963	-137	0.339073	0.624459	0.285387
chr6	52169442	52170351	24	910	136.997	0.504345	0.234541	-0.269804
chr17	56071090	56072072	16	983	-136.905	0.100524	0.316979	0.216455
chr3	138076821	138078104	23	1284	136.895	0.785578	0.469853	-0.315725
chr11	89006193	89007231	19	1039	-136.876	0.569934	0.743356	0.173421
chr7	135410828	135411783	27	956	-136.675	0.659605	0.786934	0.127329
chr7	4102986	4103425	24	440	-136.674	0.393662	0.597867	0.204206
chr14	75466684	75467327	20	644	136.394	0.872646	0.466585	-0.406061
chr14	79797449	79798287	26	839	-136.244	0.17113	0.286629	0.115499
chr13	101445752	101446872	20	1121	-136.201	0.580967	0.776659	0.195691
chr6	114842933	114844024	26	1092	-136.047	0.200518	0.358169	0.157651
chr3	145990984	145991558	17	575	-136.016	0.16626	0.469261	0.303002
chr8	87347640	87347771	12	132	-135.801	0.348992	0.732447	0.383455
chr1	181316203	181317557	23	1355	-135.793	0.744246	0.895517	0.151271
chr1	155078670	155079884	22	1215	135.74	0.796084	0.49736	-0.298724
chr4	131475990	131476330	20	341	-135.738	0.18351	0.569337	0.385828
chr13	120260632	120261517	23	886	135.736	0.889927	0.58118	-0.308748
chr4	148933823	148934508	20	686	135.713	0.943038	0.561237	-0.381801
chr16	96356602	96358150	22	1549	135.676	0.675697	0.359754	-0.315943
chr5	125289170	125290069	14	900	135.641	0.859104	0.494888	-0.364216
chr10	80360531	80360886	28	356	-135.608	0.641326	0.818665	0.177339
chr10	42399739	42400752	15	1014	-135.569	0.467778	0.632515	0.164737
chr6	25758485	25759242	23	758	-135.506	0.0645256	0.251084	0.186559
chr1	93188872	93189715	15	844	135.404	0.93553	0.572225	-0.363305
chr16	93368899	93370063	27	1165	-135.362	0.240231	0.403898	0.163667
chr4	45485635	45486782	21	1148	-135.322	0.235827	0.409441	0.173614
chr10	79340095	79341316	22	1222	-135.296	0.400802	0.682512	0.28171
chr4	150384683	150385447	18	765	135.289	0.908818	0.55763	-0.351188
chr12	25768151	25769189	20	1039	-135.165	0.594924	0.810697	0.215773
chr15	36427777	36429079	20	1303	135.157	0.691594	0.394121	-0.297474
chr9	45830994	45832336	18	1343	-135.145	0.520827	0.696943	0.176116
chr11	52354276	52355194	20	919	135.125	0.733502	0.501253	-0.232249
chr8	127914606	127915960	20	1355	-135.059	0.563937	0.777662	0.213725
chr4	98504442	98505772	19	1331	134.883	0.847598	0.521232	-0.326367
chr12	99667257	99669069	21	1813	134.859	0.855135	0.563923	-0.291212
chr1	24557087	24558118	26	1032	134.774	0.711673	0.397188	-0.314484
chr6	72488615	72489399	21	785	-134.647	0.235565	0.415137	0.179572
chr19	47791113	47792856	24	1744	134.572	0.884987	0.621584	-0.263404
chr11	4574942	4576225	19	1284	-134.514	0.445721	0.680633	0.234912
chr6	121007245	121008289	23	1045	-134.442	0.522588	0.710709	0.188121
chr5	21991814	21993794	19	1981	-134.379	0.498237	0.634518	0.136281
chr8	48461989	48463529	22	1541	134.358	0.880178	0.53624	-0.343938
chr3	121911398	121912645	21	1248	-134.339	0.370225	0.594545	0.22432
chr16	23195305	23196315	19	1011	-134.246	0.518188	0.745354	0.227166
chr5	64801514	64802661	21	1148	-134.147	0.61136	0.767936	0.156576
chr10	116991595	116993317	26	1723	-134.023	0.557664	0.691173	0.133509
chr13	19529789	19530620	20	832	-134.001	0.42364	0.715027	0.291387
chr15	38174209	38175239	19	1031	-133.963	0.434295	0.665396	0.231101
chr10	82240428	82240977	15	550	-133.955	0.165461	0.3284	0.162939
chr14	46245089	46245824	23	736	133.952	0.915181	0.651057	-0.264123
chr8	122916623	122917477	19	855	-133.937	0.411493	0.647022	0.235529
chr3	95043833	95044522	22	690	-133.915	0.628777	0.829883	0.201105
chr6	144396105	144398017	19	1913	133.887	0.905221	0.536665	-0.368557
chr11	52097425	52097768	21	344	-133.862	0.217978	0.475076	0.257098
chr10	107810540	107811595	21	1056	133.783	0.892418	0.548045	-0.344373
chr6	134813122	134813693	22	572	-133.779	0.245357	0.467704	0.222347
chr16	93180834	93182998	18	2165	133.768	0.811525	0.497036	-0.314489
chr14	68611258	68612165	24	908	-133.712	0.447774	0.579148	0.131374
chr9	97244256	97245927	25	1672	-133.651	0.654709	0.837268	0.182559
chr11	115711792	115712413	22	622	133.623	0.915575	0.558108	-0.357467
chr5	89878127	89879526	24	1400	-133.601	0.23675	0.366475	0.129725
chr7	88783260	88784377	17	1118	133.592	0.844192	0.398537	-0.445655
chr5	111590591	111591673	20	1083	133.451	0.822868	0.524369	-0.298499
chr10	6500488	6502246	23	1759	133.442	0.757101	0.503156	-0.253944
chr17	44785695	44787327	23	1633	133.426	0.799116	0.562713	-0.236403
chr19	7195667	7196604	22	938	-133.379	0.276019	0.573061	0.297042
chr16	35472102	35473336	21	1235	-133.224	0.49887	0.747019	0.248149
chr10	122572981	122574154	19	1174	-133.217	0.652106	0.83794	0.185834
chr3	34375107	34376580	19	1474	133.058	0.845292	0.53904	-0.306252
chr2	59927439	59928803	23	1365	-133.036	0.467015	0.613986	0.146971
chr11	72287483	72289259	24	1777	-133.021	0.438504	0.707038	0.268533
chr12	87661475	87662069	23	595	-133.014	0.221702	0.407426	0.185724
chr11	88107495	88108296	20	802	-133.011	0.416772	0.680951	0.264178
chr6	120411963	120412962	26	1000	-132.83	0.601778	0.739206	0.137428
chr8	121948174	121949079	21	906	-132.798	0.378941	0.609095	0.230155
chr1	159502724	159504632	23	1909	132.742	0.787086	0.540424	-0.246662
chr9	111192486	111192931	17	446	-132.7	0.315558	0.493705	0.178147
chr17	25841916	25842930	22	1015	132.692	0.820682	0.525188	-0.295494
chr6	145303225	145305355	22	2131	132.691	0.905453	0.633811	-0.271642
chr8	126206004	126206853	21	850	-132.678	0.200855	0.319992	0.119137
chr15	98847758	98848848	24	1091	132.668	0.778607	0.396893	-0.381714
chr5	130374648	130376052	17	1405	132.648	0.917544	0.601458	-0.316086
chr11	5608134	5608560	16	427	132.624	0.773559	0.294375	-0.479184
chr10	11211738	11212545	19	808	132.599	0.842326	0.389242	-0.453084
chr4	155524813	155525336	13	524	-132.598	0.280379	0.563051	0.282672
chr14	58628908	58630807	20	1900	132.509	0.858631	0.59385	-0.264781
chr1	136130209	136130978	19	770	-132.466	0.249024	0.491712	0.242687
chr13	114821201	114822941	20	1741	132.466	0.909817	0.590426	-0.319391
chr16	34121269	34122590	25	1322	-132.388	0.704151	0.815224	0.111073
chr8	27294043	27295190	22	1148	-132.375	0.446393	0.602745	0.156353
chr6	145251719	145252496	24	778	-132.308	0.158245	0.368543	0.210297
chr8	48037075	48038424	18	1350	-132.275	0.574213	0.744523	0.17031
chr11	45886014	45887050	17	1037	-132.253	0.434437	0.715316	0.280879
chr5	102426556	102427942	19	1387	132.252	0.85692	0.492769	-0.364151
chr10	110586692	110587708	13	1017	132.174	0.746458	0.292937	-0.453521
chr5	92805515	92806654	14	1140	132.134	0.738981	0.228579	-0.510403
chr5	111588535	111589555	18	1021	-131.909	0.57973	0.831225	0.251495
chr7	31338455	31339010	17	556	-131.824	0.179495	0.446644	0.267149
chr2	70169959	70171356	21	1398	-131.754	0.703107	0.854442	0.151335
chr19	29562620	29563527	17	908	-131.732	0.381927	0.666182	0.284255
chr3	131017870	131018924	23	1055	131.644	0.864945	0.629353	-0.235592
chr8	122998419	122999308	20	890	-131.636	0.56901	0.77772	0.20871
chr3	136422589	136423554	23	966	-131.516	0.670451	0.816736	0.146286
chr8	97875002	97875718	17	717	-131.452	0.214933	0.583093	0.36816
chr19	47547346	47547941	20	596	-131.382	0.487058	0.658984	0.171925
chr13	51711088	51712568	23	1481	-131.297	0.419569	0.568815	0.149247
chr11	67345532	67346893	21	1362	-131.281	0.601396	0.769287	0.167891
chr11	56958699	56960240	21	1542	131.273	0.679195	0.414286	-0.264909
chr16	84815908	84817534	18	1627	131.203	0.830795	0.5176	-0.313195
chr10	119802550	119803236	18	687	-131.084	0.627175	0.829965	0.202789
chr15	96056965	96058783	22	1819	130.989	0.87198	0.594799	-0.277181
chr16	92193185	92194612	19	1428	130.815	0.885545	0.576439	-0.309106
chr5	112922244	112922918	19	675	-130.702	0.548923	0.72838	0.179457
chr2	162773428	162773991	24	564	-130.693	0.472875	0.653681	0.180805
chr13	107863163	107863902	22	740	-130.678	0.452961	0.608269	0.155308
chr13	43955636	43956697	22	1062	-130.639	0.554744	0.6687	0.113956
chr13	56111819	56113172	20	1354	130.63	0.810579	0.521298	-0.28928
chr1	135289600	135290742	20	1143	130.496	0.928642	0.638141	-0.290502
chr8	96908977	96909591	19	615	130.482	0.804423	0.526467	-0.277956
chr17	24666094	24667279	18	1186	-130.445	0.251645	0.523608	0.271963
chr1	158886201	158887413	21	1213	-130.437	0.527199	0.647097	0.119899
chr3	154309627	154310340	24	714	-130.437	0.447523	0.744076	0.296553
chr17	33072405	33074264	24	1860	130.433	0.792091	0.492202	-0.299889
chr17	83619742	83620918	20	1177	130.417	0.781056	0.47834	-0.302716
chr17	25358357	25359164	19	808	-130.402	0.243047	0.521102	0.278055
chr4	147805490	147806643	18	1154	130.36	0.873815	0.583385	-0.290429
chr18	35060603	35062252	23	1650	-130.313	0.397705	0.570293	0.172587
chr5	147748833	147749620	24	788	130.254	0.784727	0.445946	-0.338781
chr19	61227457	61228372	23	916	-130.146	0.199486	0.327671	0.128185
chr1	36371396	36372435	17	1040	130.095	0.85563	0.524822	-0.330808
chr16	9196060	9196965	19	906	-130.054	0.489252	0.638136	0.148884
chr3	144240980	144242701	20	1722	-129.929	0.553426	0.746803	0.193377
chr13	59827401	59828132	18	732	-129.908	0.352167	0.580292	0.228124
chr4	134554601	134555613	15	1013	-129.838	0.399568	0.731541	0.331973
chr9	14424297	14426034	19	1738	129.734	0.810289	0.592501	-0.217788
chr18	13105302	13106864	19	1563	-129.729	0.191084	0.378108	0.187024
chr3	50790515	50791950	24	1436	129.722	0.891303	0.577379	-0.313924
chr16	23903671	23905061	18	1391	129.646	0.780235	0.420483	-0.359752
chr1	154625535	154626748	17	1214	-129.602	0.441798	0.671755	0.229957
chr4	125954887	125955884	18	998	-129.589	0.449972	0.628675	0.178703
chr14	48543102	48544038	20	937	129.529	0.88949	0.605719	-0.283771
chr19	10038506	10040072	16	1567	-129.502	0.49147	0.67956	0.18809
chr7	147328077	147329022	21	946	129.409	0.868189	0.580476	-0.287714
chr6	108337277	108339098	22	1822	129.408	0.906419	0.633819	-0.2726
chr3	65662302	65663706	23	1405	-129.402	0.210002	0.373215	0.163214
chr1	179599977	179600757	23	781	129.242	0.859559	0.490136	-0.369423
chr12	32876476	32877968	17	1493	129.172	0.826803	0.496832	-0.329971
chr11	82802954	82803973	17	1020	-129.141	0.3838	0.628115	0.244315
chr11	100918090	100919370	22	1281	129.097	0.63115	0.351181	-0.279969
chr11	45878553	45879694	23	1142	-129.041	0.232244	0.446829	0.214585
chr1	169284090	169285281	21	1192	129.014	0.684349	0.374988	-0.309361
chr4	40101982	40102875	19	894	-128.901	0.396207	0.616035	0.219827
chr19	47323030	47323874	19	845	-128.89	0.458524	0.772	0.313476
chr8	35278256	35279525	19	1270	-128.876	0.261238	0.412937	0.151699
chr6	81974852	81976038	18	1187	128.781	0.86339	0.490964	-0.372426
chr2	166695620	166695780	8	161	-128.779	0.337552	0.863971	0.526419
chr10	126559983	126560960	18	978	-128.735	0.504883	0.751515	0.246632
chr1	107791554	107792713	14	1160	128.695	0.85508	0.445471	-0.409609
chr11	94574200	94575834	23	1635	128.69	0.806782	0.526595	-0.280187
chr7	148658127	148659426	21	1300	128.685	0.732665	0.403051	-0.329614
chr13	98107119	98108027	18	909	-128.671	0.428354	0.596209	0.167855
chr10	90233626	90235234	21	1609	-128.477	0.282183	0.457731	0.175548
chr13	114704350	114705481	23	1132	128.45	0.852199	0.621038	-0.231161
chr16	29657436	29658461	20	1026	-128.424	0.320634	0.54969	0.229056
chr15	39748523	39750570	21	2048	128.418	0.888647	0.456252	-0.432395
chr10	110539702	110540493	24	792	-128.392	0.343748	0.572005	0.228257
chr8	72611742	72612539	21	798	-128.333	0.203297	0.527772	0.324475
chr13	46862594	46863656	20	1063	128.29	0.923922	0.631727	-0.292194
chr6	51640677	51641769	18	1093	128.29	0.904337	0.567633	-0.336703
chr3	119201352	119202290	25	939	-128.277	0.698772	0.82196	0.123188
chr10	99942273	99943812	22	1540	128.266	0.886755	0.567227	-0.319529
chr6	50053135	50055237	21	2103	128.258	0.816668	0.538291	-0.278376
chr7	29479004	29479706	15	703	-128.22	0.162957	0.438601	0.275645
chr1	181363197	181364351	19	1155	128.202	0.728135	0.374013	-0.354121
chr2	177757954	177758680	23	727	-128.185	0.0870894	0.268561	0.181471
chr6	146271303	146272299	26	997	128.119	0.898209	0.575969	-0.32224
chr8	114720535	114721658	18	1124	128.115	0.665561	0.365972	-0.29959
chr9	42264507	42265228	20	722	-128.082	0.435016	0.726961	0.291945
chr5	125375673	125376747	21	1075	128.055	0.783202	0.434937	-0.348265
chr4	43844861	43846542	22	1682	128.048	0.772669	0.465225	-0.307444
chr8	120194167	120195534	21	1368	-128.024	0.235061	0.404975	0.169914
chr8	122225854	122226610	19	757	-127.957	0.559692	0.763738	0.204046
chr4	85380831	85382248	18	1418	127.944	0.80596	0.395896	-0.410064
chr11	88758237	88759611	21	1375	127.918	0.727854	0.44752	-0.280334
chr15	79187597	79188097	20	501	-127.838	0.224946	0.531176	0.306231
chr9	53212865	53213686	20	822	-127.789	0.399964	0.645103	0.245139
chr7	24959742	24960572	23	831	-127.733	0.292261	0.457174	0.164913
chr16	22929161	22929854	11	694	127.714	0.845448	0.256411	-0.589037
chr15	99566080	99567272	15	1193	127.622	0.800707	0.351022	-0.449685
chr14	63787654	63788357	23	704	-127.5	0.471666	0.821999	0.350334
chr8	121461351	121462164	14	814	-127.339	0.455578	0.740468	0.28489
chr13	58249652	58250383	17	732	-127.272	0.161778	0.379384	0.217606
chr7	20378138	20379185	19	1048	-127.181	0.473113	0.71614	0.243027
chr10	5813534	5814739	17	1206	127.18	0.741805	0.366175	-0.37563
chr3	87846783	87847614	24	832	-127.163	0.0577579	0.166968	0.10921
chr5	68236280	68237478	21	1199	-127.155	0.46864	0.618807	0.150167
chr16	8676600	8678471	21	1872	127.142	0.674342	0.420956	-0.253385
chr6	145471064	145471912	19	849	-127.124	0.468331	0.583746	0.115415
chr5	66719797	66721761	20	1965	-127.038	0.639738	0.870814	0.231076
chr13	55256048	55257063	18	1016	127.037	0.731508	0.351377	-0.380131
chr10	84070041	84072658	20	2618	126.984	0.9277	0.650832	-0.276868
chr5	81451381	81452836	22	1456	-126.977	0.238331	0.382964	0.144634
chr2	52412606	52413459	15	854	-126.955	0.592359	0.839544	0.247185
chr3	97908808	97910298	20	1491	-126.93	0.411797	0.584979	0.173182
chr5	116543439	116545084	24	1646	-126.902	0.678434	0.82409	0.145656
chr11	58966509	58967540	12	1032	126.859	0.813356	0.367153	-0.446203
chr7	86098748	86100172	17	1425	-126.779	0.499465	0.677946	0.178481
chr7	148547336	148547840	24	505	-126.744	0.626043	0.747063	0.12102
chr12	75600262	75602224	22	1963	126.713	0.782678	0.510025	-0.272653
chr6	85965237	85966722	21	1486	-126.693	0.70537	0.828329	0.122959
chr3	132210101	132211941	17	1841	126.497	0.849261	0.413487	-0.435774
chr7	86391129	86391766	20	638	-126.475	0.262271	0.429327	0.167056
chr16	85009253	85010628	23	1376	126.445	0.900588	0.628452	-0.272136
chr10	95539875	95541015	13	1141	126.41	0.517067	0.00973428	-0.507333
chr3	82797062	82798670	20	1609	126.376	0.818668	0.561957	-0.25671
chr5	38308652	38309555	21	904	-126.311	0.129438	0.299556	0.170119
chr17	31669052	31670018	21	967	126.174	0.876339	0.567738	-0.3086
chr11	115630800	115631663	18	864	126.12	0.704689	0.23404	-0.470649
chr10	8268535	8268711	7	177	126.058	0.879057	0.0350332	-0.844024
chr7	72822838	72824330	23	1493	-126.032	0.806524	0.912094	0.105569
chr8	128433158	128433688	19	531	-125.973	0.280844	0.473022	0.192178
chr19	34579481	34580861	21	1381	-125.801	0.577655	0.79154	0.213885
chr3	153754834	153756483	21	1650	-125.761	0.583421	0.772013	0.188592
chr17	29448601	29449783	19	1183	125.669	0.896075	0.654748	-0.241327
chr15	100435093	100435777	23	685	-125.629	0.248967	0.401497	0.152531
chr8	123743940	123744774	23	835	-125.597	0.368271	0.562104	0.193834
chr6	7933480	7933910	13	431	-125.565	0.445528	0.721199	0.275671
chr4	129440837	129441852	13	1016	125.477	0.861316	0.436154	-0.425162
chr6	113373159	113374948	19	1790	125.474	0.822294	0.487646	-0.334649
chr4	46207368	46208181	15	814	125.461	0.89479	0.477757	-0.417033
chr1	63010928	63012410	24	1483	-125.447	0.692378	0.797182	0.104803
chr17	44382876	44383832	19	957	125.385	0.683819	0.399045	-0.284774
chr3	27185332	27186579	21	1248	125.331	0.84939	0.597261	-0.252129
chr4	137114527	137115360	17	834	-125.228	0.499358	0.78642	0.287062
chr15	59601808	59602986	21	1179	125.189	0.93508	0.702442	-0.232638
chr6	146634260	146634931	20	672	125.113	0.590442	0.24524	-0.345203
chr11	116195496	116196159	20	664	-125.089	0.199025	0.444111	0.245086
chr7	87568913	87569926	12	1014	125.072	0.846314	0.316074	-0.530239
chr7	144810944	144812330	16	1387	-125.044	0.5232	0.753191	0.229992
chr17	88942257	88943262	20	1006	-124.96	0.373653	0.565316	0.191663
chr9	109444948	109446180	22	1233	124.927	0.88181	0.542092	-0.339718
chr11	68567751	68569078	23	1328	124.885	0.733853	0.474895	-0.258958
chr4	134779564	134780630	21	1067	124.807	0.919938	0.670162	-0.249776
chr6	72410254	72411722	19	1469	-124.774	0.443452	0.636147	0.192694
chr9	46136967	46138142	22	1176	-124.764	0.14982	0.399115	0.249295
chr2	5594782	5596099	22	1318	-124.744	0.458237	0.722192	0.263955
chr9	113350336	113351450	13	1115	-124.739	0.266798	0.600912	0.334114
chr5	122724970	122725597	22	628	124.734	0.607473	0.284761	-0.322712
chr2	65677848	65678810	16	963	124.583	0.781457	0.44642	-0.335037
chr6	124589119	124589408	15	290	124.499	0.842545	0.516131	-0.326414
chr12	87990057	87991183	18	1127	124.494	0.886872	0.560129	-0.326743
chr5	66630083	66631838	20	1756	-124.456	0.547841	0.772678	0.224837
chr14	22395100	22396845	20	1746	-124.449	0.628573	0.801537	0.172964
chr5	130126434	130127289	19	856	-124.405	0.622226	0.750942	0.128715
chr19	29142755	29143921	21	1167	-124.372	0.632435	0.786823	0.154388
chr8	124514184	124515172	15	989	124.369	0.91306	0.543168	-0.369893
chr4	122658306	122659470	19	1165	124.361	0.660339	0.266527	-0.393812
chr6	8196032	8197084	19	1053	124.332	0.935516	0.513679	-0.421838
chr4	108079549	108080468	21	920	-124.323	0.323539	0.508555	0.185016
chr11	82130925	82132295	21	1371	124.308	0.687648	0.460481	-0.227167
chr10	68805265	68805826	13	562	-124.203	0.469781	0.753964	0.284183
chr1	33965619	33966683	19	1065	-124.099	0.334005	0.589056	0.255051
chr11	115976334	115977670	18	1337	124.089	0.889021	0.595714	-0.293307
chr8	37809120	37809863	19	744	-124.076	0.419905	0.567567	0.147661
chr1	153892237	153893308	23	1072	123.95	0.866912	0.542769	-0.324143
chr14	61742925	61744136	13	1212	-123.932	0.420344	0.693179	0.272835
chr8	84900577	84902631	14	2055	123.93	0.78238	0.390331	-0.392049
chr9	64485565	64486190	18	626	-123.927	0.176591	0.380799	0.204208
chr3	129456247	129457633	19	1387	-123.897	0.293394	0.464889	0.171495
chr1	133140021	133141053	19	1033	123.881	0.679778	0.357358	-0.32242
chr11	50743913	50744388	14	476	-123.88	0.268187	0.616034	0.347847
chr6	140238252	140238870	16	619	123.856	0.810424	0.391401	-0.419022
chr17	30883023	30883770	19	748	-123.834	0.529229	0.729112	0.199882
chr8	36222233	36223215	20	983	-123.804	0.472509	0.633406	0.160897
chr12	107107744	107108692	18	949	-123.759	0.42883	0.708256	0.279426
chr15	78459567	78460489	16	923	123.717	0.809701	0.506018	-0.303683
chr16	94040794	94041573	21	780	-123.679	0.371382	0.574079	0.202697
chr10	31033250	31034201	12	952	-123.604	0.28396	0.611321	0.327361
chr9	95743876	95744901	17	1026	123.545	0.673274	0.297657	-0.375618
chr15	25578555	25580547	23	1993	123.527	0.672645	0.419641	-0.253004
chr18	39229466	39230207	14	742	123.469	0.900051	0.488348	-0.411703
chr6	94071559	94072791	20	1233	123.469	0.824381	0.50448	-0.319901
chr1	186000721	186002226	23	1506	123.343	0.874529	0.677601	-0.196929
chr18	75820764	75822243	22	1480	123.341	0.746709	0.491399	-0.25531
chr17	83672507	83673378	21	872	-123.332	0.278439	0.407797	0.129358
chr7	30118837	30119903	15	1067	-123.316	0.48161	0.845337	0.363727
chr16	5005142	5006840	16	1699	123.261	0.862079	0.621911	-0.240168
chr12	74509110	74510789	23	1680	-123.163	0.437651	0.60049	0.162839
chr18	47489254	47490291	20	1038	-123.144	0.17595	0.389124	0.213174
chr9	57952883	57954254	21	1372	-123.113	0.477643	0.670045	0.192401
chr11	90057886	90058859	15	974	-123.082	0.466937	0.674355	0.207418
chr10	85389673	85390622	16	950	-123.027	0.141431	0.547084	0.405652
chr3	142406572	142407836	22	1265	-122.985	0.26486	0.388233	0.123373
chr15	77576534	77577608	13	1075	-122.946	0.295481	0.594551	0.29907
chr1	3967447	3968633	16	1187	122.939	0.780626	0.432064	-0.348562
chr2	12796372	12798090	17	1719	122.936	0.875707	0.36982	-0.505887
chr4	100862440	100864283	21	1844	122.879	0.91404	0.691731	-0.222309
chr3	35976229	35977334	14	1106	122.872	0.909613	0.579007	-0.330606
chr12	53580998	53582592	19	1595	122.864	0.704178	0.386209	-0.317969
chr5	123840301	123841926	20	1626	-122.864	0.306341	0.503268	0.196927
chr7	111501191	111501861	15	671	-122.845	0.105527	0.362174	0.256647
chr5	114594447	114595723	16	1277	122.808	0.803025	0.516334	-0.28669
chr7	126887575	126888849	17	1275	-122.761	0.547316	0.79489	0.247574
chr10	74544686	74545348	11	663	122.721	0.91317	0.420744	-0.492426
chr6	117561281	117561664	11	384	-122.686	0.335116	0.671354	0.336238
chr7	3265209	3265497	11	289	-122.676	0.484491	0.815178	0.330687
chr8	3392570	3393139	25	570	-122.66	0.0673202	0.171164	0.103844
chr3	66096063	66096956	15	894	-122.658	0.402953	0.680711	0.277758
chr12	60157034	60158594	21	1561	122.655	0.907179	0.653617	-0.253562
chr15	90907894	90909214	20	1321	-122.614	0.573562	0.832428	0.258866
chr7	105535597	105536854	21	1258	122.612	0.675107	0.403773	-0.271335
chr13	47129528	47130709	20	1182	122.611	0.751343	0.375412	-0.375931
chr4	123711681	123713411	19	1731	-122.556	0.489296	0.628685	0.139389
chr9	111019123	111019773	16	651	122.547	0.738881	0.305605	-0.433275
chr5	145515878	145516536	17	659	122.53	0.735946	0.376004	-0.359942
chr8	36033283	36034252	17	970	-122.516	0.597782	0.789273	0.191491
chr7	133882981	133883610	23	630	-122.515	0.700959	0.842855	0.141896
chr16	44315872	44317136	19	1265	122.505	0.794495	0.464017	-0.330478
chr18	12832205	12833391	20	1187	-122.501	0.591546	0.774459	0.182913
chr13	112848371	112849143	20	773	-122.478	0.411457	0.545125	0.133669
chr2	59734086	59734990	15	905	122.447	0.846664	0.48635	-0.360313
chr8	36911432	36912267	19	836	122.437	0.816423	0.460992	-0.355431
chr5	65811410	65812530	15	1121	-122.432	0.540305	0.756753	0.216448
chr7	108451030	108451470	13	441	-122.366	0.339675	0.61417	0.274495
chr13	53128297	53129755	18	1459	-122.32	0.636053	0.79421	0.158157
chr16	94897451	94898603	23	1153	122.313	0.90028	0.690004	-0.210276
chr4	100859355	100860594	16	1240	-122.296	0.459387	0.762363	0.302976
chr16	5254462	5255301	17	840	-122.283	0.0613905	0.218216	0.156826
chr14	46185957	46186811	13	855	-122.276	0.363237	0.778589	0.415352
chr16	52050407	52051780	22	1374	122.271	0.910943	0.62971	-0.281233
chr18	7625068	7626006	14	939	-122.211	0.215045	0.434292	0.219246
chr2	72103189	72105297	20	2109	122.187	0.915417	0.612075	-0.303342
chr19	43516374	43517345	17	972	-122.124	0.35643	0.644233	0.287803
chr4	106279710	106280489	14	780	-122.106	0.574029	0.838844	0.264814
chr18	82124102	82124585	23	484	-122.099	0.515382	0.685666	0.170284
chr10	115098814	115100366	19	1553	122.06	0.822578	0.460438	-0.36214
chr9	65451371	65452372	14	1002	122.043	0.833592	0.478408	-0.355184
chr15	100916567	100917596	19	1030	-122.012	0.519488	0.76542	0.245932
chr17	5893025	5894469	15	1445	-122.011	0.4332	0.666088	0.232888
chr19	60298575	60299900	17	1326	121.993	0.914079	0.524455	-0.389624
chr10	19317336	19318576	21	1241	-121.977	0.578087	0.774688	0.196601
chr7	125740661	125741377	21	717	-121.974	0.312676	0.495156	0.18248
chr12	100632492	100633373	14	882	-121.963	0.407379	0.707249	0.29987
chr4	147530347	147531389	23	1043	121.953	0.880523	0.71247	-0.168053
chr4	144485682	144485973	23	292	121.941	0.322306	0.0688793	-0.253427
chr2	122071459	122072745	15	1287	121.933	0.711653	0.424589	-0.287065
chr12	113555345	113556345	17	1001	-121.92	0.472762	0.687158	0.214396
chr13	37597806	37598726	20	921	-121.89	0.406307	0.629868	0.223561
chr1	135804829	135805653	24	825	-121.866	0.0884186	0.226615	0.138197
chr16	91140390	91141251	18	862	-121.741	0.356668	0.557311	0.200643
chr3	122493788	122496064	22	2277	121.706	0.864333	0.577369	-0.286964
chr13	114407272	114407722	21	451	-121.654	0.398234	0.618615	0.220381
chr8	120207620	120208498	20	879	-121.646	0.568451	0.745547	0.177096
chr9	14850142	14850636	13	495	-121.643	0.324646	0.577381	0.252735
chr13	25051583	25053202	24	1620	121.606	0.7071	0.49007	-0.21703
chr13	112791175	112792082	21	908	-121.595	0.583234	0.699048	0.115814
chr11	51680411	51681787	17	1377	121.59	0.860589	0.517292	-0.343297
chr8	12407241	12408560	22	1320	-121.562	0.399832	0.582744	0.182913
chr8	125999105	126000023	20	919	121.521	0.762269	0.38058	-0.38169
chr11	101739858	101741256	18	1399	-121.485	0.485906	0.745842	0.259936
chr10	116164141	116164809	15	669	-121.465	0.492626	0.661296	0.16867
chr17	46657373	46657886	20	514	-121.444	0.612873	0.799147	0.186273
chr5	75024767	75026033	23	1267	121.428	0.887391	0.619467	-0.267924
chr8	47701875	47702187	14	313	-121.412	0.18822	0.419281	0.231061
chr7	132800293	132801219	16	927	-121.39	0.580034	0.827034	0.247
chr11	100534312	100534960	19	649	-121.326	0.335791	0.49599	0.160199
chr5	20474295	20475185	18	891	-121.321	0.524403	0.724011	0.199608
chr19	41886705	41887672	19	968	121.223	0.782444	0.500028	-0.282416
chr13	117888480	117889806	18	1327	121.219	0.853571	0.578941	-0.27463
chr6	140138110	140138718	13	609	-121.181	0.446315	0.635375	0.189059
chr1	134047343	134048465	21	1123	121.15	0.621115	0.299016	-0.322099
chr6	94186567	94187775	16	1209	121.116	0.866955	0.504133	-0.362822
chr1	167535895	167537132	17	1238	121.022	0.901889	0.571125	-0.330763
chr6	86338346	86338844	20	499	-120.992	0.671697	0.857764	0.186067
chr16	78481293	78482235	14	943	120.845	0.772103	0.372962	-0.399141
chr16	91561422	91562428	16	1007	-120.837	0.421767	0.708813	0.287046
chr19	37904048	37905722	21	1675	120.832	0.871883	0.544753	-0.327129
chr7	52000107	52001236	23	1130	-120.785	0.218299	0.380129	0.16183
chr6	34171683	34173257	19	1575	120.776	0.869572	0.549067	-0.320505
chr3	85493151	85494443	20	1293	120.698	0.847516	0.542309	-0.305206
chr15	79726004	79726346	18	343	-120.648	0.538719	0.815879	0.27716
chr15	90868668	90869999	20	1332	120.631	0.839961	0.563418	-0.276543
chr10	93846770	93848413	21	1644	120.601	0.922964	0.619	-0.303964
chr1	137178106	137178750	23	645	-120.601	0.604833	0.773329	0.168496
chr11	118868628	118869622	18	995	-120.597	0.315116	0.586909	0.271794
chr14	118721448	118722211	18	764	-120.505	0.366511	0.56736	0.200849
chr4	108041477	108042819	15	1343	-120.483	0.494938	0.669449	0.174511
chr14	79484417	79486073	16	1657	120.461	0.919504	0.536172	-0.383332
chr1	82787164	82788366	21	1203	120.457	0.864481	0.591669	-0.272812
chr6	23336639	23337810	14	1172	120.452	0.706794	0.334261	-0.372533
chr6	95049714	95050831	18	1118	120.439	0.865045	0.477563	-0.387483
chr13	37543206	37544550	23	1345	-120.405	0.113376	0.243746	0.13037
chr16	93079390	93080147	23	758	-120.376	0.50583	0.661363	0.155534
chr7	141214576	141215698	13	1123	-120.357	0.473163	0.692709	0.219546
chr16	45958027	45959370	18	1344	120.336	0.915978	0.625634	-0.290345
chr5	106259535	106260026	17	492	-120.298	0.612548	0.828674	0.216125
chr16	93608365	93608810	14	446	-120.284	0.0310883	0.293191	0.262103
chr3	65169269	65170696	16	1428	-120.231	0.435721	0.647018	0.211297
chr16	87587542	87588167	19	626	120.074	0.888564	0.597642	-0.290922
chr4	126441266	126442121	17	856	-119.883	0.503209	0.730196	0.226987
chr12	77727300	77728521	24	1222	119.876	0.896317	0.684266	-0.21205
chr1	163254770	163255280	17	511	119.867	0.91639	0.583113	-0.333277
chr16	33090236	33091455	21	1220	119.836	0.853909	0.560363	-0.293546
chr8	126257923	126259138	20	1216	119.806	0.847386	0.480678	-0.366709
chr19	5405855	5406145	9	291	-119.782	0.253667	0.820517	0.56685
chr6	48386573	48387533	15	961	119.768	0.903227	0.52822	-0.375007
chr3	53271344	53272643	20	1300	-119.754	0.473287	0.709375	0.236088
chr8	5945447	5946127	15	681	119.743	0.765731	0.484301	-0.28143
chr2	52835995	52837549	18	1555	119.691	0.833293	0.525723	-0.30757
chr9	49173182	49174698	17	1517	-119.679	0.447644	0.576934	0.12929
chr13	91530367	91532120	20	1754	119.651	0.808172	0.486909	-0.321263
chr9	45652489	45655074	23	2586	119.644	0.881385	0.696415	-0.184969
chr7	130514116	130514783	19	668	-119.59	0.453448	0.633808	0.180361
chr9	21947484	21948206	18	723	-119.573	0.402617	0.547711	0.145094
chr18	49802802	49804593	16	1792	-119.383	0.403433	0.563237	0.159803
chr19	46082054	46083313	20	1260	119.358	0.910414	0.594999	-0.315415
chr2	167914045	167915195	19	1151	119.291	0.911412	0.667557	-0.243854
chr13	30437037	30437923	20	887	119.279	0.570427	0.336829	-0.233599
chr9	110716280	110716679	19	400	-119.208	0.600378	0.81304	0.212662
chr15	96993244	96994234	17	991	-119.204	0.444102	0.691436	0.247334
chr11	77787665	77788234	20	570	119.147	0.538837	0.349121	-0.189715
chr10	60998672	60999454	14	783	-119.12	0.244675	0.499644	0.254969
chr13	54548489	54549649	20	1161	-119.116	0.271327	0.396153	0.124826
chr10	76559847	76561333	17	1487	-119.113	0.362163	0.571306	0.209143
chr11	119983022	119984057	20	1036	119.014	0.882963	0.598989	-0.283974
chr9	79447515	79448592	23	1078	-118.983	0.658882	0.787731	0.128849
chr5	64689414	64690486	17	1073	-118.982	0.485518	0.723331	0.237813
chr12	74824190	74825316	20	1127	118.934	0.860651	0.563579	-0.297071
chr12	111275098	111275912	19	815	118.915	0.857383	0.590442	-0.266941
chr17	14341136	14341591	16	456	-118.914	0.367085	0.585958	0.218873
chr5	31026626	31027924	16	1299	118.886	0.866218	0.590574	-0.275644
chr4	99292379	99293421	19	1043	-118.884	0.455996	0.614771	0.158774
chr9	20887628	20889249	13	1622	-118.871	0.491549	0.87418	0.382631
chr3	57573319	57574733	17	1415	118.862	0.929408	0.601893	-0.327514
chr2	170352512	170353382	20	871	118.842	0.906033	0.650981	-0.255052
chr13	74287715	74288759	16	1045	118.834	0.858102	0.553297	-0.304805
chr13	93843829	93844812	21	984	-118.781	0.540168	0.708139	0.167971
chr12	70548431	70549702	19	1272	-118.683	0.249855	0.409888	0.160033
chr9	47061883	47063017	17	1135	-118.672	0.512201	0.719017	0.206817
chr4	143567764	143568611	13	848	118.641	0.785832	0.375334	-0.410498
chr19	19182894	19184088	20	1195	118.638	0.541277	0.229709	-0.311568
chr3	79372612	79373683	16	1072	118.59	0.773327	0.435595	-0.337732
chr19	36870554	36871793	22	1240	-118.573	0.288323	0.488635	0.200312
chr4	43667260	43668379	21	1120	118.573	0.898905	0.672093	-0.226812
chr8	79946561	79946919	12	359	-118.568	0.3351	0.697457	0.362358
chr18	66162922	66164308	18	1387	-118.56	0.432494	0.699638	0.267144
chr10	40501295	40502147	23	853	-118.554	0.737663	0.840922	0.10326
chr3	120916773	120918623	20	1851	-118.551	0.628022	0.789691	0.16167
chr9	60244760	60246184	16	1425	118.518	0.79383	0.450067	-0.343763
chr13	120199036	120199225	8	190	118.495	0.823209	0.285016	-0.538193
chr4	118814930	118815710	16	781	-118.467	0.489261	0.753451	0.26419
chr19	24332832	24333875	16	1044	118.464	0.712953	0.359035	-0.353918
chr6	99422567	99424296	20	1730	118.446	0.865787	0.58783	-0.277957
chr10	6627325	6628634	22	1310	-118.424	0.458555	0.608862	0.150307
chr4	131700982	131701616	11	635	-118.253	0.17647	0.639317	0.462847
chr15	78513857	78515022	21	1166	-118.234	0.367907	0.669566	0.301659
chr15	93048623	93049869	19	1247	118.231	0.853971	0.550531	-0.303441
chr15	83969647	83971187	18	1541	-118.227	0.58897	0.735363	0.146393
chr10	69656059	69657193	20	1135	118.211	0.865348	0.571997	-0.293351
chr13	98052331	98053215	18	885	-118.206	0.446327	0.611032	0.164705
chr19	50287510	50289328	18	1819	118.202	0.636331	0.283162	-0.35317
chr4	141125207	141126481	18	1275	118.184	0.735029	0.312278	-0.422751
chr2	27108105	27109376	17	1272	118.18	0.865677	0.561236	-0.304441
chr8	129689846	129692079	18	2234	118.175	0.814215	0.463353	-0.350863
chr12	111258645	111259510	20	866	-118.153	0.386652	0.540933	0.154281
chr13	41186475	41187628	21	1154	-118.145	0.558041	0.711871	0.15383
chr4	140163849	140165158	18	1310	118.112	0.878355	0.632006	-0.246348
chr15	101814239	101815335	20	1097	-118.103	0.129006	0.267603	0.138597
chr9	58938804	58940407	17	1604	118.01	0.812349	0.521494	-0.290854
chr11	54910594	54911045	15	452	-118.001	0.102783	0.32762	0.224836
chr15	99264239	99265172	18	934	117.974	0.771386	0.417185	-0.354201
chr17	48388608	48389381	18	774	117.946	0.745365	0.439169	-0.306196
chr2	132562244	132564248	20	2005	117.931	0.887488	0.601088	-0.2864
chr19	55449664	55451325	21	1662	117.868	0.902486	0.610232	-0.292254
chr11	6232278	6233679	14	1402	-117.811	0.515068	0.818232	0.303164
chr13	59582335	59583235	18	901	-117.791	0.44662	0.571822	0.125203
chr2	169041007	169041498	19	492	117.678	0.915943	0.588488	-0.327455
chr13	85266324	85267090	17	767	117.668	0.534777	0.00238189	-0.532395
chr14	100671231	100672633	12	1403	117.655	0.906915	0.495707	-0.411207
chr15	94363219	94364933	18	1715	117.635	0.900062	0.600284	-0.299779
chr13	17946739	17947960	14	1222	-117.625	0.350508	0.592443	0.241935
chr18	47054239	47054944	20	706	117.62	0.832789	0.546569	-0.28622
chr7	135978338	135979409	20	1072	-117.555	0.618836	0.735627	0.116791
chr10	128395098	128395984	17	887	-117.534	0.431438	0.716476	0.285038
chr5	30754579	30755791	17	1213	117.5	0.833124	0.499564	-0.33356
chr1	186515043	186515972	20	930	117.443	0.831834	0.459733	-0.372101
chr7	130394780	130396379	16	1600	117.415	0.686465	0.304624	-0.381841
chr2	131959407	131960786	19	1380	117.381	0.732914	0.418931	-0.313983
chr17	28001282	28002388	18	1107	117.165	0.848538	0.573383	-0.275154
chr4	134134679	134136031	16	1353	-117.12	0.423318	0.674558	0.25124
chr2	150515147	150515674	13	528	117.111	0.576892	0.159235	-0.417657
chr17	46152296	46153563	18	1268	117.087	0.734561	0.466974	-0.267587
chr5	30975908	30976796	18	889	-117.07	0.559988	0.779972	0.219984
chr4	126693008	126693279	12	272	-117.059	0.326718	0.695118	0.3684
chr15	9023989	9024563	17	575	117.052	0.724879	0.405025	-0.319855
chr5	150058588	150059303	20	716	-117.006	0.193616	0.350217	0.1566
chr7	53247533	53248359	17	827	-116.972	0.50095	0.711456	0.210505
chr1	154344077	154345269	20	1193	116.941	0.593814	0.272469	-0.321345
chr18	68394268	68395245	20	978	-116.897	0.657272	0.798587	0.141316
chr3	40439690	40439881	16	192	-116.89	0.0802474	0.250409	0.170162
chr10	127387065	127388605	21	1541	-116.85	0.385934	0.501489	0.115554
chr12	112756240	112757881	20	1642	-116.786	0.562655	0.728582	0.165927
chr6	72075879	72077456	21	1578	116.765	0.856344	0.568604	-0.287739
chr5	117386264	117387251	19	988	116.711	0.804904	0.547262	-0.257641
chr11	66839230	66839836	16	607	116.702	0.737659	0.407872	-0.329786
chr18	69244168	69245158	19	991	-116.695	0.4399	0.616382	0.176482
chr5	113709314	113710050	16	737	-116.654	0.168707	0.412548	0.243841
chr4	47105688	47106531	18	844	-116.619	0.479615	0.676441	0.196826
chr11	86707613	86708090	22	478	-116.584	0.248495	0.364868	0.116373
chr18	79295455	79296902	16	1448	116.578	0.842597	0.571862	-0.270735
chr3	137906753	137908077	19	1325	-116.558	0.543216	0.736612	0.193396
chr5	42141092	42141797	13	706	116.549	0.521441	0.129168	-0.392273
chr8	37036981	37038793	22	1813	116.542	0.789152	0.484262	-0.30489
chr4	57151869	57152840	20	972	-116.512	0.14867	0.438352	0.289682
chr1	135830096	135831317	19	1222	-116.4	0.169814	0.2735	0.103686
chr18	85072172	85073343	12	1172	-116.292	0.458252	0.658813	0.200561
chr13	103456054	103456824	23	771	-116.288	0.521343	0.628057	0.106714
chr14	66202718	66203996	15	1279	116.286	0.930181	0.527894	-0.402287
chr10	114882293	114883741	17	1449	116.266	0.889251	0.611511	-0.27774
chr11	61671522	61672871	16	1350	116.188	0.893808	0.636905	-0.256904
chr1	155568725	155570400	20	1676	-116.134	0.632887	0.768508	0.13562
chr4	124419556	124420398	20	843	-116.127	0.18598	0.341433	0.155453
chr4	118302117	118303450	18	1334	116.126	0.882568	0.602889	-0.279679
chr10	93871500	93872317	20	818	-116.095	0.322393	0.467169	0.144776
chr15	85537475	85538585	21	1111	116.017	0.709787	0.471044	-0.238744
chr5	147761159	147762172	13	1014	116.006	0.684741	0.293321	-0.39142
chr7	135165386	135166868	16	1483	115.972	0.835357	0.525719	-0.309638
chr5	123804514	123805398	19	885	115.957	0.923721	0.665469	-0.258252
chr6	120123753	120125164	22	1412	-115.945	0.320609	0.457981	0.137372
chr8	24485793	24487099	16	1307	115.828	0.729672	0.36638	-0.363291
chr5	136121311	136122732	18	1422	-115.773	0.548139	0.73597	0.187831
chr10	111271352	111272914	17	1563	-115.756	0.360265	0.524354	0.164088
chr16	33303684	33304898	19	1215	115.738	0.88649	0.551058	-0.335432
chr16	91850543	91851485	21	943	-115.717	0.686441	0.838734	0.152293
chr7	134495226	134496690	19	1465	115.697	0.848707	0.590954	-0.257753
chr1	197067396	197068007	16	612	-115.69	0.0782723	0.42735	0.349077
chr1	161481177	161482326	21	1150	-115.627	0.484747	0.604583	0.119837
chr6	5444571	5445457	16	887	115.555	0.583561	0.256001	-0.32756
chr13	74599286	74600208	12	923	-115.533	0.120792	0.320478	0.199686
chr10	69063054	69064116	17	1063	115.517	0.878606	0.551332	-0.327274
chr12	29276723	29277682	12	960	-115.483	0.419268	0.754141	0.334873
chr1	57861330	57862447	20	1118	115.476	0.873297	0.599398	-0.273898
chr8	116999830	117000954	19	1125	115.471	0.86976	0.594643	-0.275117
chr19	44543534	44544931	20	1398	115.44	0.92363	0.62525	-0.298381
chr5	139956385	139957395	20	1011	-115.438	0.624694	0.776218	0.151525
chr5	100279783	100281359	18	1577	115.434	0.81369	0.481816	-0.331874
chr13	62484605	62485024	10	420	-115.392	0.263407	0.477515	0.214108
chr14	31512148	31513390	19	1243	-115.342	0.686378	0.862198	0.17582
chr8	45830177	45831502	23	1326	115.341	0.767153	0.489102	-0.278051
chr8	123998353	123998878	19	526	-115.28	0.164029	0.383266	0.219236
chr10	62641805	62642924	21	1120	115.25	0.897021	0.613058	-0.283963
chr19	36272105	36273507	16	1403	115.224	0.807976	0.465313	-0.342664
chr4	139111727	139112670	19	944	-115.205	0.61727	0.791515	0.174245
chr12	111813487	111814419	21	933	115.15	0.846556	0.599882	-0.246674
chr1	155271344	155272006	15	663	-115.148	0.191797	0.50247	0.310673
chr5	104863074	104864316	18	1243	-115.141	0.493729	0.598497	0.104769
chr19	58047340	58048541	20	1202	115.115	0.928604	0.703515	-0.22509
chr13	25175069	25175891	20	823	-115.105	0.202586	0.331568	0.128982
chr3	83638064	83638701	14	638	115.099	0.837424	0.476643	-0.36078
chr13	29069606	29070829	17	1224	115.004	0.894795	0.605183	-0.289611
chr10	18127887	18128788	21	902	-114.992	0.113628	0.22604	0.112412
chr10	74540561	74541972	14	1412	-114.917	0.42531	0.695335	0.270025
chr8	107059023	107059844	13	822	-114.908	0.136582	0.511615	0.375033
chr15	74702906	74704001	18	1096	-114.879	0.607313	0.825471	0.218158
chr12	106277166	106278364	18	1199	-114.873	0.360135	0.494894	0.13476
chr10	23567936	23569342	15	1407	114.862	0.754305	0.464638	-0.289668
chr4	132069321	132070035	14	715	-114.841	0.3759	0.583683	0.207783
chr7	73060843	73061817	18	975	114.786	0.709104	0.366686	-0.342418
chr13	102554814	102555569	16	756	-114.775	0.706225	0.817602	0.111378
chr3	96484107	96485140	18	1034	-114.765	0.528294	0.77371	0.245415
chr16	5532661	5533490	12	830	-114.725	0.442901	0.744803	0.301902
chr11	117263521	117264184	19	664	114.723	0.737323	0.397329	-0.339995
chr16	78489715	78490829	13	1115	-114.675	0.354214	0.533418	0.179204
chr9	21795250	21796155	20	906	114.639	0.577414	0.294886	-0.282529
chr10	105003748	105004636	20	889	114.622	0.78087	0.512637	-0.268233
chr8	124853834	124855204	18	1371	-114.615	0.433314	0.679985	0.246671
chr5	111828894	111829776	19	883	114.613	0.713395	0.448436	-0.264959
chr1	36489551	36491435	19	1885	114.613	0.898343	0.61663	-0.281713
chr9	71656240	71657149	15	910	-114.595	0.490614	0.743207	0.252593
chr10	125386121	125386886	20	766	114.577	0.68344	0.420589	-0.262851
chr13	108259498	108260663	17	1166	-114.566	0.335169	0.649659	0.31449
chr1	135152826	135153911	20	1086	-114.554	0.510265	0.75591	0.245645
chr6	35207645	35208454	21	810	-114.503	0.62872	0.805635	0.176915
chr7	134253139	134254036	18	898	114.47	0.744785	0.426837	-0.317948
chr9	47750502	47751807	22	1306	-114.439	0.573881	0.697901	0.12402
chr2	179807194	179808142	20	949	-114.439	0.706173	0.913495	0.207321
chr5	147759504	147759951	11	448	-114.422	0.246024	0.594718	0.348694
chr19	40848531	40849435	17	905	114.42	0.828622	0.508779	-0.319843
chr17	3502986	3504546	17	1561	114.368	0.880987	0.567939	-0.313048
chr17	30143459	30145303	20	1845	-114.351	0.405325	0.627242	0.221917
chr8	48776124	48776919	19	796	-114.328	0.303734	0.471633	0.167898
chr9	35064841	35065913	21	1073	114.281	0.905238	0.548757	-0.356481
chr4	138519238	138519899	11	662	114.234	0.824504	0.427772	-0.396732
chr8	93478721	93479619	20	899	-114.216	0.288091	0.466522	0.178431
chr2	132735983	132737506	21	1524	114.142	0.87805	0.597873	-0.280177
chr5	35755136	35756197	18	1062	-114.076	0.464542	0.67183	0.207288
chr7	138835258	138835742	17	485	-114.03	0.240415	0.588307	0.347893
chr15	97011954	97013315	20	1362	114.028	0.788855	0.489842	-0.299013
chr19	34736617	34737891	17	1275	-114.028	0.594579	0.73404	0.139461
chr17	34265170	34266083	20	914	-113.903	0.383733	0.621725	0.237992
chr15	12133434	12134162	14	729	-113.894	0.22235	0.522508	0.300158
chr13	51963729	51964696	20	968	113.868	0.850187	0.561486	-0.288701
chr10	79787642	79787991	17	350	-113.836	0.346142	0.61191	0.265768
chr7	35301760	35302893	21	1134	113.835	0.862254	0.655803	-0.206451
chr2	126416001	126417947	21	1947	113.764	0.772274	0.483556	-0.288719
chr2	92324937	92325235	18	299	-113.677	0.26168	0.450933	0.189253
chr5	142311994	142312894	19	901	-113.671	0.611523	0.759487	0.147964
chr18	21384953	21386357	19	1405	-113.622	0.619465	0.731301	0.111835
chr11	102124236	102125114	15	879	-113.621	0.468378	0.806726	0.338347
chr6	113428107	113429207	19	1101	113.597	0.688967	0.411995	-0.276972
chr9	100160728	100162011	16	1284	113.556	0.774863	0.454436	-0.320427
chr1	157094488	157095424	21	937	-113.544	0.48412	0.735549	0.251429
chr15	94245169	94247034	21	1866	113.536	0.849966	0.58536	-0.264606
chr13	57162344	57163553	18	1210	113.511	0.771956	0.475672	-0.296284
chr2	165071708	165072520	18	813	-113.502	0.447954	0.740381	0.292427
chr16	87591135	87592260	20	1126	113.466	0.902776	0.623326	-0.27945
chr19	54245129	54246209	19	1081	-113.408	0.385638	0.577055	0.191416
chr4	31942505	31944051	21	1547	113.383	0.786935	0.491973	-0.294962
chr7	30644615	30645180	20	566	-113.371	0.102108	0.223177	0.121069
chr18	12572220	12573183	17	964	113.366	0.918954	0.619297	-0.299657
chr6	17489934	17491096	17	1163	-113.346	0.451294	0.64028	0.188986
chr9	107228122	107229425	20	1304	113.259	0.895948	0.674201	-0.221746
chr19	5756365	5756855	16	491	-113.229	0.320954	0.581908	0.260953
chr4	53487926	53488867	20	942	-113.197	0.672257	0.793157	0.1209
chr3	120872695	120873653	16	959	113.187	0.688581	0.371838	-0.316742
chr5	73040289	73041662	17	1374	-113.179	0.310041	0.481339	0.171297
chr8	11368831	11369770	19	940	113.145	0.883583	0.594886	-0.288696
chr12	25349446	25351305	17	1860	113.107	0.848672	0.563191	-0.285482
chr5	67552481	67553791	19	1311	113.102	0.790826	0.569803	-0.221023
chr13	112695195	112696443	20	1249	113.083	0.767788	0.494072	-0.273716
chr16	4590804	4591818	20	1015	113.083	0.887613	0.623837	-0.263776
chr10	127692888	127693976	19	1089	113.037	0.684224	0.349466	-0.334758
chr11	102262080	102262890	19	811	-113.024	0.435552	0.670698	0.235146
chr2	4957228	4957920	12	693	-113.018	0.400548	0.708596	0.308048
chr10	114887717	114888507	22	791	112.984	0.924381	0.711131	-0.21325
chr11	69079208	69080356	16	1149	-112.93	0.289519	0.582044	0.292525
chr2	150211274	150211717	12	444	112.92	0.841854	0.228258	-0.613596
chr14	103516994	103518865	17	1872	112.908	0.873205	0.540749	-0.332456
chrX	71198370	71199635	18	1266	112.895	0.724072	0.453368	-0.270703
chr9	21936487	21936945	19	459	-112.854	0.339607	0.53861	0.199004
chr17	57200423	57201033	18	611	-112.823	0.3249	0.518712	0.193812
chr11	22768552	22770218	20	1667	112.797	0.924177	0.635105	-0.289072
chr5	89119516	89121392	22	1877	-112.792	0.337495	0.440751	0.103257
chr13	71587586	71589338	14	1753	112.784	0.757817	0.439613	-0.318204
chr7	63137403	63139315	19	1913	112.767	0.881335	0.582367	-0.298968
chr5	113717201	113718185	20	985	-112.726	0.310518	0.556282	0.245765
chr12	86628497	86629153	19	657	-112.678	0.411094	0.55144	0.140346
chr11	100895416	100896215	16	800	112.65	0.809589	0.493243	-0.316346
chr9	58094836	58095449	22	614	-112.641	0.47877	0.675409	0.196639
chr2	72403783	72404595	15	813	112.631	0.828521	0.521372	-0.307149
chr6	72546786	72547745	15	960	-112.568	0.238727	0.491046	0.252319
chr14	12549182	12550502	19	1321	112.526	0.771603	0.488636	-0.282968
chr8	47066932	47068285	15	1354	112.523	0.922203	0.541801	-0.380402
chr5	125947488	125948024	16	537	-112.505	0.393872	0.677147	0.283275
chr4	117424666	117425628	14	963	-112.497	0.269454	0.509956	0.240502
chr2	165961377	165962445	19	1069	-112.471	0.621991	0.790468	0.168477
chr8	118713623	118714859	21	1237	-112.404	0.678344	0.789011	0.110667
chr10	50609749	50610951	15	1203	-112.373	0.323488	0.580818	0.25733
chr1	44098398	44099523	22	1126	-112.355	0.275764	0.380704	0.10494
chr11	61290582	61291313	18	732	112.344	0.676823	0.425585	-0.251238
chr17	74235307	74235853	13	547	112.316	0.728379	0.176156	-0.552223
chr4	119135529	119137009	23	1481	112.302	0.72515	0.481785	-0.243365
chr12	51483347	51484921	23	1575	112.302	0.799812	0.574816	-0.224996
chr10	127173633	127174570	16	938	-112.286	0.415077	0.717127	0.30205
chr2	59684043	59684719	17	677	112.285	0.935072	0.651808	-0.283264
chr6	95190103	95190874	16	772	112.283	0.841263	0.480714	-0.360549
chr4	124349669	124350589	23	921	-112.256	0.183037	0.351144	0.168107
chr18	90679733	90679928	18	196	-112.203	0.00763711	0.16952	0.161883
chr1	157690167	157691716	18	1550	-112.202	0.673649	0.877718	0.204069
chr13	41189171	41190073	15	903	112.195	0.874988	0.55014	-0.324848
chr8	48848721	48849559	19	839	112.146	0.514732	0.216908	-0.297824
chr14	66729891	66731461	21	1571	-112.137	0.409409	0.553059	0.14365
chr3	79321770	79322611	20	842	-112.056	0.450019	0.596797	0.146778
chr7	126119508	126120201	17	694	-112.006	0.545183	0.757804	0.212621
chr10	7385146	7386484	17	1339	111.992	0.893087	0.599952	-0.293134
chr7	72849553	72850687	13	1135	-111.972	0.428348	0.656395	0.228047
chr14	49209390	49210209	19	820	-111.969	0.490126	0.718882	0.228756
chr4	116842985	116844013	13	1029	111.962	0.846724	0.468961	-0.377763
chr3	153583456	153584847	17	1392	111.956	0.817549	0.522845	-0.294704
chr16	23291565	23292280	11	716	-111.918	0.402008	0.767487	0.365479
chr11	67407189	67408079	11	891	111.9	0.886824	0.439432	-0.447391
chr5	103756048	103757386	15	1339	111.83	0.840521	0.467683	-0.372838
chr1	51391853	51393210	20	1358	111.829	0.829543	0.588074	-0.241469
chr17	65003704	65005044	19	1341	111.78	0.935346	0.593801	-0.341546
chr11	107116309	107117340	17	1032	111.74	0.894869	0.528226	-0.366643
chr2	130163093	130163983	20	891	111.726	0.760392	0.512027	-0.248365
chr5	135442209	135442911	18	703	-111.672	0.189347	0.34156	0.152213
chr5	92565172	92566034	15	863	111.644	0.77365	0.415891	-0.357759
chr8	25562591	25563898	21	1308	111.622	0.861635	0.581566	-0.280069
chr16	93816119	93816927	20	809	-111.521	0.472804	0.58144	0.108636
chr18	74644414	74645799	19	1386	111.504	0.875316	0.624273	-0.251043
chr14	115618403	115619788	21	1386	111.438	0.823496	0.554845	-0.268651
chr15	78595888	78597053	15	1166	111.387	0.859677	0.540177	-0.3195
chr15	96833346	96834179	18	834	111.281	0.734666	0.44332	-0.291347
chr11	117086810	117087581	17	772	-111.267	0.469713	0.758357	0.288645
chr13	101449812	101451000	15	1189	111.252	0.899137	0.52711	-0.372027
chr7	28041476	28042525	20	1050	-111.246	0.629486	0.84794	0.218454
chr6	51474402	51475065	19	664	-111.226	0.105249	0.245518	0.140269
chr12	77545465	77546614	18	1150	-111.198	0.613733	0.761777	0.148044
chr19	43778558	43779407	19	850	111.166	0.784128	0.511813	-0.272315
chr3	151829825	151830553	14	729	-111.147	0.551811	0.780447	0.228636
chr5	124789224	124790161	19	938	111.141	0.898336	0.597845	-0.300491
chr5	125786829	125787861	18	1033	-111.025	0.386988	0.653072	0.266084
chr11	95386242	95387360	21	1119	111.012	0.830677	0.588889	-0.241787
chr1	192781325	192782231	15	907	111.009	0.891146	0.529972	-0.361174
chr3	104237616	104238556	16	941	-110.972	0.315799	0.543537	0.227738
chr10	95689914	95690987	17	1074	110.97	0.854824	0.439267	-0.415557
chr10	126473180	126474029	20	850	110.963	0.67352	0.400244	-0.273276
chr15	38253469	38254197	18	729	-110.903	0.486265	0.589498	0.103232
chr5	134797136	134797930	11	795	-110.87	0.442097	0.838541	0.396444
chr2	30059087	30060265	16	1179	-110.858	0.360053	0.672809	0.312756
chr6	99090508	99092136	14	1629	110.844	0.920844	0.569712	-0.351132
chr12	107411346	107412032	16	687	-110.838	0.443683	0.712285	0.268602
chr12	108863613	108865058	18	1446	110.833	0.630275	0.360238	-0.270037
chr1	128030858	128032692	16	1835	110.811	0.8233	0.54794	-0.27536
chr11	43287804	43288508	18	705	-110.772	0.189709	0.357714	0.168004
chr11	97385505	97386100	15	596	110.77	0.803655	0.465321	-0.338334
chr5	115020047	115021209	19	1163	-110.746	0.204895	0.466032	0.261137
chr10	95613063	95614311	16	1249	110.745	0.789418	0.440969	-0.348449
chr6	137103899	137104868	22	970	-110.72	0.657399	0.810271	0.152873
chr16	32200503	32201236	18	734	110.646	0.691971	0.32934	-0.36263
chr12	58210974	58212293	18	1320	110.635	0.848916	0.583747	-0.265169
chr6	112222355	112222952	15	598	110.633	0.720776	0.414995	-0.305782
chr5	100520452	100520976	22	525	-110.624	0.697967	0.816024	0.118057
chr4	53247677	53248333	16	657	110.565	0.899721	0.554437	-0.345284
chr2	180216865	180218136	21	1272	-110.539	0.428057	0.602712	0.174655
chr9	20589358	20590839	19	1482	110.487	0.874339	0.612403	-0.261936
chr5	4959408	4960586	21	1179	-110.479	0.57098	0.69214	0.12116
chr8	9976777	9977382	20	606	-110.479	0.342989	0.474007	0.131018
chr5	76439934	76441285	15	1352	-110.442	0.599356	0.745417	0.146061
chr11	58967856	58968592	14	737	110.427	0.836982	0.497059	-0.339923
chr1	13108564	13109289	19	726	110.421	0.767621	0.47089	-0.296731
chr8	83418304	83419591	19	1288	-110.411	0.691635	0.815138	0.123503
chr8	28874205	28877122	18	2918	110.396	0.71502	0.407351	-0.307669
chr5	32489563	32490480	21	918	110.363	0.86747	0.611492	-0.255978
chr12	85625395	85625926	17	532	-110.35	0.548024	0.675237	0.127212
chr15	102026455	102027684	19	1230	110.317	0.835036	0.505655	-0.329381
chr18	75671484	75672725	15	1242	110.301	0.815465	0.471171	-0.344294
chr11	101631464	101632609	20	1146	-110.279	0.526494	0.710676	0.184183
chr9	21008965	21009548	18	584	-110.25	0.450572	0.637328	0.186756
chr17	69939126	69940818	20	1693	110.242	0.778684	0.525117	-0.253567
chr7	143920008	143921131	10	1124	110.207	0.782941	0.31156	-0.471381
chr5	28399797	28400340	14	544	-110.181	0.274129	0.572155	0.298026
chr4	135843143	135843997	19	855	110.159	0.90209	0.620712	-0.281378
chr4	133894005	133895418	18	1414	110.158	0.815658	0.501262	-0.314396
chr5	33077781	33079107	17	1327	110.146	0.646046	0.353352	-0.292694
chr10	18150341	18151336	17	996	-110.124	0.225971	0.431636	0.205665
chr2	153426674	153427272	15	599	-110.081	0.536911	0.743253	0.206342
chr6	146951638	146952479	13	842	110.077	0.922742	0.548122	-0.37462
chr5	123373750	123374598	17	849	110.068	0.86676	0.582819	-0.283941
chr10	77060796	77062093	18	1298	110.066	0.877497	0.63428	-0.243217
chr13	60587845	60589423	19	1579	110.045	0.749617	0.480909	-0.268708
chr11	120876088	120876645	19	558	-109.961	0.568936	0.716046	0.14711
chr9	21053872	21054910	20	1039	109.948	0.396342	0.19881	-0.197532
chr10	116375408	116376298	18	891	109.941	0.955643	0.683513	-0.27213
chr4	139206231	139207080	22	850	109.941	0.774875	0.51834	-0.256536
chr17	4640272	4642015	20	1744	-109.94	0.530572	0.716848	0.186276
chr15	10915055	10915812	12	758	-109.897	0.265045	0.610464	0.345419
chr7	144337792	144338642	18	851	-109.848	0.691834	0.837734	0.145899
chr8	79953130	79953912	16	783	109.839	0.85786	0.534897	-0.322963
chr17	83666711	83667271	17	561	-109.781	0.258643	0.408498	0.149855
chr10	69153155	69154145	16	991	-109.74	0.474487	0.612476	0.137989
chr16	85800235	85800740	13	506	-109.725	0.242285	0.545896	0.303611
chr12	100650496	100651987	18	1492	109.701	0.877893	0.559059	-0.318834
chr14	27968363	27969543	17	1181	109.629	0.803971	0.518207	-0.285764
chr13	58278859	58279684	12	826	109.567	0.843429	0.411912	-0.431518
chr1	33940216	33940777	19	562	-109.551	0.481166	0.629399	0.148232
chr3	84127587	84128957	17	1371	-109.537	0.419058	0.59357	0.174512
chr2	162957700	162959103	21	1404	109.536	0.833779	0.541847	-0.291932
chr13	60826382	60826759	14	378	109.517	0.867304	0.482852	-0.384452
chr2	12124595	12125820	16	1226	109.478	0.810848	0.467939	-0.342909
chr6	5392487	5393586	15	1100	-109.449	0.305642	0.417234	0.111592
chr11	115479894	115480719	19	826	109.433	0.734855	0.486031	-0.248824
chr12	70305045	70305600	16	556	109.429	0.873798	0.553654	-0.320144
chr18	66236552	66237779	14	1228	-109.335	0.500184	0.737934	0.23775
chr11	94578281	94579005	19	725	-109.296	0.335508	0.48708	0.151572
chr4	134062554	134063040	22	487	-109.247	0.388435	0.550209	0.161775
chr18	75174461	75175697	18	1237	109.232	0.804718	0.473631	-0.331087
chr1	127764049	127765674	19	1626	109.208	0.869302	0.602379	-0.266923
chr9	61184466	61185299	17	834	-109.181	0.45588	0.648808	0.192928
chr12	119354818	119355614	12	797	109.18	0.935169	0.560408	-0.374761
chr4	120712842	120713644	20	803	-109.177	0.405701	0.556864	0.151163
chr5	77490072	77490851	20	780	-109.153	0.470523	0.58971	0.119187
chr11	78141048	78141289	7	242	109.141	0.853395	0.204907	-0.648488
chr3	10433255	10433972	22	718	109.085	0.881973	0.582129	-0.299844
chr19	9911076	9911388	14	313	-109.075	0.297759	0.574992	0.277233
chr9	107987067	107988430	20	1364	-109.072	0.580302	0.814912	0.234611
chr12	100321319	100322220	17	902	-109.069	0.315436	0.493902	0.178466
chr18	61517119	61517973	22	855	-109.059	0.392437	0.553489	0.161052
chr6	48705961	48706847	14	887	109.048	0.919172	0.582437	-0.336736
chr15	74563798	74563936	21	139	109.037	0.804521	0.53219	-0.272332
chr5	123570166	123570615	22	450	109.022	0.837198	0.59123	-0.245968
chr1	20215546	20216605	19	1060	108.998	0.862526	0.517661	-0.344865
chr12	92808319	92808869	18	551	108.984	0.882895	0.622935	-0.25996
chr9	37062850	37063790	19	941	-108.982	0.128453	0.310183	0.181729
chr18	54662839	54663017	12	179	108.967	0.853125	0.41308	-0.440045
chr2	58385565	58386543	20	979	-108.917	0.250085	0.419395	0.16931
chr1	88512528	88513288	20	761	108.882	0.857033	0.45713	-0.399903
chr4	65555445	65557299	21	1855	-108.792	0.679081	0.782819	0.103738
chr5	28380907	28382190	14	1284	-108.783	0.310819	0.54435	0.23353
chr5	147410666	147411685	15	1020	-108.75	0.419908	0.644115	0.224207
chr10	39859051	39860219	14	1169	108.75	0.801641	0.432908	-0.368733
chr13	9074747	9076411	17	1665	-108.732	0.349658	0.519234	0.169576
chr17	83477144	83478345	18	1202	-108.71	0.569373	0.685348	0.115975
chr9	45665668	45666726	13	1059	108.708	0.921574	0.616918	-0.304656
chr11	75104747	75105462	19	716	-108.692	0.435975	0.615761	0.179786
chr5	112917431	112918977	21	1547	108.679	0.772791	0.467547	-0.305245
chr2	58451882	58452952	15	1071	108.676	0.873652	0.522402	-0.351249
chr4	65836687	65837583	13	897	108.666	0.688435	0.294699	-0.393735
chr10	94531237	94532978	19	1742	108.642	0.915559	0.637269	-0.27829
chr10	60196050	60197178	18	1129	-108.639	0.614028	0.734485	0.120457
chr19	29209356	29210005	16	650	108.615	0.683952	0.400899	-0.283052
chr15	68254752	68256213	20	1462	108.589	0.722744	0.40063	-0.322114
chr3	98231198	98231464	14	267	-108.565	0.0608655	0.394905	0.33404
chr18	24833488	24834320	16	833	-108.56	0.557154	0.703586	0.146432
chr9	53436028	53437188	18	1161	108.555	0.931148	0.548234	-0.382914
chr11	18580918	18582714	19	1797	108.549	0.772577	0.431366	-0.341211
chr4	101089038	101089911	15	874	108.517	0.802655	0.415594	-0.38706
chr4	6866132	6867537	18	1406	108.497	0.868569	0.542618	-0.325951
chr4	140815207	140815871	20	665	-108.456	0.372635	0.587527	0.214892
chr5	139677962	139678770	17	809	-108.42	0.597733	0.78999	0.192257
chr13	108742059	108743443	17	1385	108.419	0.881635	0.541792	-0.339843
chr8	111426232	111426764	17	533	108.409	0.926109	0.669083	-0.257027
chr18	81363754	81364212	12	459	-108.408	0.377305	0.639722	0.262417
chr2	6295032	6295737	18	706	108.386	0.874836	0.50316	-0.371676
chr7	29251652	29251968	21	317	-108.383	0.345104	0.63539	0.290286
chr7	125909261	125910091	18	831	-108.361	0.573636	0.733432	0.159796
chr1	182866653	182866892	14	240	-108.341	0.103062	0.45326	0.350198
chr9	20189152	20189572	14	421	-108.318	0.033621	0.215885	0.182264
chr8	42303025	42303414	6	390	-108.314	0.173459	0.743745	0.570286
chr4	150134341	150135810	18	1470	108.255	0.92559	0.609095	-0.316494
chr11	53291818	53292167	16	350	-108.2	0.256713	0.507017	0.250304
chr17	26747705	26748615	15	911	-108.163	0.450451	0.659127	0.208676
chr10	20496300	20497143	13	844	-108.152	0.556393	0.840089	0.283695
chr1	120389682	120392131	18	2450	108.135	0.830393	0.464827	-0.365565
chr10	126342711	126343052	15	342	-108.048	0.125819	0.304549	0.17873
chr9	69301993	69302564	17	572	-108.047	0.22156	0.418149	0.196589
chr9	31160941	31161897	20	957	-108.045	0.520253	0.640411	0.120158
chr4	117922427	117923509	16	1083	-108.04	0.461207	0.719816	0.258609
chr9	110627645	110628531	19	887	108.006	0.798135	0.535408	-0.262727
chr6	54643581	54644934	21	1354	108.004	0.917418	0.667114	-0.250304
chr17	67108673	67110488	20	1816	107.938	0.910165	0.608878	-0.301287
chr10	85654741	85656290	18	1550	107.928	0.838278	0.526571	-0.311707
chr11	86669326	86670663	19	1338	107.913	0.908687	0.661608	-0.247079
chr11	100126792	100127265	19	474	107.857	0.851448	0.574867	-0.276582
chr14	121384501	121386153	17	1653	107.853	0.880848	0.484129	-0.396718
chr8	96951727	96952816	15	1090	-107.851	0.501831	0.740548	0.238717
chr7	19671544	19672184	18	641	-107.825	0.297389	0.56922	0.271832
chr11	78279894	78280355	18	462	-107.799	0.408937	0.59842	0.189484
chr2	164656247	164657079	17	833	107.781	0.760997	0.491604	-0.269393
chr12	8309584	8310218	18	635	-107.769	0.257445	0.580005	0.32256
chr4	139860163	139861385	17	1223	107.764	0.800397	0.479471	-0.320926
chr10	33846029	33846926	20	898	-107.678	0.654508	0.785256	0.130748
chr8	35518174	35518879	14	706	-107.633	0.45174	0.673303	0.221563
chr2	21907821	21908286	13	466	107.621	0.843354	0.392014	-0.45134
chr16	28885685	28886484	18	800	-107.552	0.294088	0.50987	0.215782
chr19	58234564	58235875	20	1312	107.545	0.857948	0.629822	-0.228126
chr15	85756319	85757155	17	837	107.544	0.920958	0.624474	-0.296484
chr2	17820886	17821751	16	866	-107.542	0.572205	0.760949	0.188744
chr11	113007813	113008981	20	1169	-107.483	0.531861	0.758975	0.227114
chr13	41103443	41104173	17	731	-107.357	0.471937	0.755759	0.283822
chr16	16303996	16305040	13	1045	-107.356	0.332597	0.529885	0.197288
chr18	85058232	85058807	15	576	-107.294	0.251998	0.372266	0.120268
chr7	96486643	96487154	19	512	-107.274	0.00836793	0.173553	0.165185
chr5	117594239	117595374	20	1136	-107.272	0.356188	0.506364	0.150176
chr10	94890078	94891425	15	1348	107.244	0.729453	0.381512	-0.347942
chr14	61339394	61341158	17	1765	-107.219	0.5634	0.709619	0.146219
chr6	31067242	31068186	21	945	107.212	0.889511	0.719557	-0.169954
chr11	101302650	101303292	13	643	-107.187	0.369525	0.656923	0.287399
chr5	122870484	122871475	12	992	-107.172	0.320722	0.597283	0.276562
chr2	162942282	162943326	13	1045	107.171	0.880537	0.486163	-0.394375
chr14	121550570	121551652	17	1083	107.161	0.757241	0.369894	-0.387348
chr4	135736436	135737282	16	847	107.129	0.45783	0.0858614	-0.371969
chr8	36195834	36197133	16	1300	107.121	0.912822	0.612293	-0.300528
chr6	92194180	92195093	17	914	-107.084	0.157868	0.351612	0.193743
chr5	132000549	132001511	20	963	107.061	0.769122	0.504749	-0.264373
chr17	86857221	86858836	17	1616	-107.057	0.545754	0.713542	0.167788
chr19	4641200	4642860	17	1661	107.047	0.821908	0.559888	-0.26202
chr4	148436444	148437309	17	866	-106.99	0.630099	0.916227	0.286127
chr1	158943142	158944459	18	1318	-106.984	0.443812	0.612954	0.169142
chr15	81247018	81247912	20	895	-106.982	0.185564	0.427538	0.241974
chr8	23727481	23727917	18	437	-106.956	0.563216	0.744869	0.181652
chr15	102155765	102155845	7	81	106.92	0.589976	0.0047966	-0.585179
chr4	10953129	10953918	16	790	-106.886	0.457334	0.665525	0.208192
chr10	41711124	41711980	18	857	-106.869	0.362193	0.503055	0.140862
chr13	54808051	54808943	21	893	-106.862	0.605576	0.800441	0.194865
chr8	42446511	42448274	16	1764	106.839	0.90721	0.594	-0.31321
chr6	67211474	67212514	12	1041	106.811	0.88389	0.466521	-0.417368
chr10	92533006	92534256	18	1251	-106.804	0.47162	0.690792	0.219172
chr10	82628558	82629464	19	907	106.802	0.807583	0.493958	-0.313624
chr7	128315322	128316198	12	877	-106.796	0.517957	0.817584	0.299627
chr16	91256111	91256841	11	731	-106.778	0.275927	0.703021	0.427093
chr2	29654101	29655251	14	1151	106.773	0.754091	0.402175	-0.351916
chr5	116427134	116427888	18	755	-106.759	0.338195	0.589319	0.251124
chr12	36762982	36763811	17	830	-106.747	0.662649	0.816883	0.154234
chr9	31490991	31492096	17	1106	-106.68	0.327685	0.524293	0.196608
chr4	43393202	43394066	17	865	-106.613	0.430563	0.63589	0.205326
chr3	131054040	131054724	18	685	106.604	0.867771	0.596359	-0.271412
chr3	137292774	137293969	15	1196	106.566	0.826476	0.472719	-0.353758
chr3	149100945	149101553	10	609	-106.564	0.438446	0.747939	0.309493
chr13	37525845	37526548	19	704	-106.543	0.14162	0.283792	0.142172
chr11	11153598	11154368	12	771	106.526	0.794894	0.409007	-0.385887
chr11	59624431	59624791	12	361	-106.522	0.3495	0.618234	0.268734
chr4	125627289	125628502	18	1214	106.514	0.754708	0.465153	-0.289556
chr18	12419975	12421368	14	1394	106.51	0.922026	0.496458	-0.425568
chr1	135973932	135974617	16	686	-106.498	0.270508	0.46248	0.191972
chr15	96538863	96539635	17	773	-106.486	0.425246	0.64842	0.223174
chr6	120444171	120445204	15	1034	-106.459	0.368295	0.613038	0.244743
chr3	51163231	51163560	16	330	-106.45	0.157562	0.370375	0.212813
chr2	28619365	28620665	18	1301	106.414	0.788392	0.539147	-0.249245
chr5	64584408	64585062	20	655	106.391	0.751708	0.477981	-0.273727
chr10	93019772	93020880	17	1109	106.381	0.813749	0.498565	-0.315185
chr12	41770961	41771845	17	885	-106.375	0.547999	0.681067	0.133067
chr9	60157371	60158284	17	914	-106.362	0.560733	0.72059	0.159857
chr9	75815090	75816190	17	1101	-106.33	0.676395	0.80432	0.127926
chr2	167725511	167726230	20	720	-106.226	0.599789	0.766362	0.166572
chr18	56737880	56738928	15	1049	106.199	0.884577	0.504856	-0.379721
chr6	75551702	75553599	20	1898	-106.172	0.489861	0.623284	0.133423
chr15	30212969	30214364	18	1396	106.168	0.812629	0.507798	-0.30483
chr4	58999624	59000644	19	1021	-106.163	0.146125	0.297238	0.151113
chr12	71948501	71950373	20	1873	106.153	0.875283	0.58728	-0.288002
chr12	66136549	66136875	9	327	106.152	0.922667	0.354095	-0.568572
chr15	83925963	83927145	17	1183	-106.135	0.601239	0.729529	0.12829
chr10	126189321	126190300	20	980	-106.125	0.61404	0.714378	0.100338
chr12	112331759	112332826	15	1068	106.122	0.838849	0.476348	-0.3625
chr3	137836143	137836855	18	713	106.067	0.855888	0.579001	-0.276887
chr8	47529082	47530294	14	1213	106.044	0.835185	0.502251	-0.332934
chr6	37542372	37543338	17	967	-106.008	0.401161	0.524311	0.12315
chr10	76227902	76229114	12	1213	105.917	0.881034	0.448169	-0.432865
chr1	189948915	189950262	18	1348	105.906	0.848604	0.552947	-0.295656
chr5	75097413	75098092	11	680	105.883	0.656514	0.269832	-0.386682
chr15	89865658	89866613	17	956	105.82	0.738729	0.440118	-0.298611
chr7	3249278	3250180	13	903	-105.783	0.418239	0.644329	0.22609
chr18	76460447	76461685	17	1239	-105.782	0.677425	0.886548	0.209123
chr3	149100058	149100582	9	525	-105.73	0.325871	0.674229	0.348358
chr19	46448716	46449311	20	596	-105.72	0.614385	0.770339	0.155954
chr15	67004479	67005943	19	1465	-105.718	0.321366	0.511603	0.190237
chr8	121261895	121263236	17	1342	105.691	0.907379	0.63889	-0.268489
chr1	186765428	186766602	12	1175	105.69	0.862143	0.360065	-0.502078
chr10	122400483	122401261	18	779	-105.688	0.268077	0.462929	0.194852
chr4	61935683	61936927	16	1245	-105.684	0.523156	0.760076	0.23692
chr2	27495380	27496467	19	1088	105.673	0.741045	0.428386	-0.312659
chr8	126983608	126984096	17	489	-105.638	0.493401	0.683392	0.189991
chr18	67314745	67316582	19	1838	105.621	0.755837	0.474692	-0.281145
chr6	29669012	29669604	21	593	-105.584	0.528236	0.658278	0.130042
chr1	160774854	160776145	20	1292	-105.579	0.589259	0.704224	0.114966
chr3	54843939	54845574	19	1636	105.564	0.807846	0.579219	-0.228627
chr2	20658339	20659257	20	919	-105.564	0.263606	0.375024	0.111418
chr10	95356792	95357834	15	1043	-105.552	0.319341	0.520089	0.200748
chr6	5679196	5680671	19	1476	105.542	0.747572	0.471152	-0.27642
chr10	21163712	21164956	17	1245	-105.527	0.247269	0.395606	0.148337
chr5	54359529	54360353	19	825	105.506	0.873551	0.522791	-0.35076
chr14	52609880	52610714	16	835	105.499	0.866313	0.633775	-0.232538
chr1	90009370	90010521	18	1152	105.498	0.828116	0.533595	-0.294521
chr15	37212430	37213388	19	959	105.418	0.828443	0.513008	-0.315435
chr5	115620133	115620989	19	857	105.418	0.887386	0.637622	-0.249763
chr13	70420453	70421888	21	1436	105.388	0.715403	0.474412	-0.240991
chr6	51134914	51136013	17	1100	-105.353	0.356693	0.665332	0.308639
chr7	53999104	54000425	17	1322	105.345	0.785402	0.529132	-0.256271
chr14	69942365	69943522	16	1158	-105.303	0.576156	0.689201	0.113045
chr1	158351090	158351528	22	439	-105.283	0.0640583	0.181398	0.11734
chr6	137406478	137407615	19	1138	-105.225	0.687901	0.798215	0.110315
chr17	47860364	47861687	18	1324	105.212	0.885746	0.598199	-0.287546
chr15	7100479	7101426	18	948	105.204	0.715346	0.444548	-0.270798
chr13	114481417	114482281	15	865	-105.185	0.568332	0.71285	0.144518
chr10	114744524	114745796	21	1273	105.161	0.829497	0.549702	-0.279795
chr2	93338998	93340456	19	1459	105.159	0.863364	0.616998	-0.246367
chr5	107230746	107231384	14	639	-105.157	0.133975	0.351741	0.217766
chr13	48525970	48527058	18	1089	105.151	0.778379	0.475683	-0.302696
chr9	66065498	66067030	17	1533	105.128	0.836895	0.471666	-0.365229
chr14	20571651	20572501	19	851	105.128	0.625278	0.364293	-0.260985
chr1	187872225	187873606	17	1382	105.121	0.807059	0.507084	-0.299975
chr3	146111556	146112840	20	1285	105.099	0.793892	0.486818	-0.307075
chr2	169683309	169684108	20	800	105.088	0.869056	0.582516	-0.28654
chr4	153201906	153202706	20	801	105.059	0.691623	0.366933	-0.32469
chr9	20992339	20993493	19	1155	104.969	0.832164	0.577986	-0.254178
chr11	64865626	64867235	17	1610	104.945	0.861625	0.507909	-0.353716
chr7	150266010	150267088	20	1079	104.897	0.85941	0.644197	-0.215213
chr6	90573991	90574995	20	1005	-104.861	0.611279	0.729221	0.117942
chr14	28436610	28437166	19	557	-104.857	0.0940125	0.224726	0.130713
chr11	78639074	78639701	18	628	-104.843	0.574777	0.773586	0.198809
chr16	89964884	89965120	12	237	104.841	0.899824	0.361307	-0.538516
chr6	124832476	124833514	18	1039	-104.839	0.428844	0.575516	0.146673
chr10	127973309	127973993	19	685	-104.809	0.268962	0.430029	0.161067
chr5	8626943	8627563	12	621	104.79	0.863174	0.331209	-0.531965
chr19	56133240	56134109	14	870	104.759	0.848255	0.478144	-0.370111
chr6	53449250	53450693	17	1444	-104.694	0.673022	0.815714	0.142691
chr5	110550473	110551044	11	572	104.685	0.943358	0.470232	-0.473126
chr5	112753703	112754077	16	375	-104.684	0.155281	0.393679	0.238398
chr15	12532604	12534686	19	2083	104.672	0.869703	0.595989	-0.273714
chr5	149697114	149697794	20	681	-104.653	0.648485	0.762189	0.113703
chr1	133450726	133451813	12	1088	-104.642	0.504481	0.74612	0.241639
chr17	34694320	34694820	12	501	104.613	0.855487	0.498026	-0.357461
chr6	15742605	15744016	18	1412	-104.612	0.415643	0.550709	0.135066
chr7	3546060	3547078	17	1019	-104.591	0.239734	0.418234	0.1785
chr18	12925008	12926657	17	1650	104.575	0.922004	0.574233	-0.347771
chr3	101040565	101041571	20	1007	-104.574	0.57446	0.688178	0.113718
chr4	122909345	122910195	15	851	-104.501	0.424663	0.737857	0.313194
chr17	72177038	72177700	15	663	-104.5	0.428415	0.597919	0.169503
chr13	41652217	41653658	20	1442	104.483	0.886535	0.664527	-0.222008
chr5	147861128	147861831	18	704	-104.44	0.373031	0.576799	0.203769
chr16	56031545	56032626	13	1082	104.428	0.905998	0.518477	-0.387521
chr13	56550578	56551798	18	1221	-104.41	0.586598	0.717607	0.131008
chr6	89164457	89166395	17	1939	-104.4	0.409126	0.530367	0.121241
chr9	29945076	29946061	18	986	-104.39	0.385525	0.60393	0.218405
chr11	96724521	96724760	13	240	-104.372	0.482464	0.773375	0.290911
chr4	8955574	8956134	17	561	-104.368	0.0622794	0.29893	0.236651
chr2	169123446	169123785	15	340	-104.361	0.307491	0.48091	0.173419
chr5	118696312	118697653	14	1342	-104.342	0.520305	0.760699	0.240394
chr13	100677401	100679201	19	1801	104.324	0.77265	0.49183	-0.280819
chr10	92482927	92484083	15	1157	-104.31	0.56642	0.798635	0.232215
chr13	108653014	108653570	11	557	-104.28	0.355888	0.643015	0.287127
chr4	14681483	14682838	18	1356	104.236	0.830187	0.54725	-0.282937
chr7	20517561	20518120	11	560	-104.211	0.187634	0.506059	0.318425
chr3	143041846	143042526	18	681	-104.209	0.494546	0.612639	0.118093
chr4	46099670	46100627	19	958	-104.206	0.572762	0.717914	0.145151
chr6	42233975	42235417	20	1443	104.203	0.853328	0.597546	-0.255782
chr8	128288073	128289094	15	1022	104.196	0.894459	0.586234	-0.308226
chr11	80616074	80617570	17	1497	104.18	0.838893	0.508202	-0.330691
chr8	111884923	111885284	15	362	-104.179	0.500284	0.711891	0.211607
chr1	158936647	158938021	18	1375	104.169	0.84888	0.575168	-0.273713
chr6	54390301	54391212	16	912	104.149	0.89747	0.636088	-0.261382
chr13	51102180	51103742	17	1563	104.138	0.895243	0.568626	-0.326618
chr16	45843509	45844137	20	629	-104.113	0.069676	0.240468	0.170792
chr9	107240625	107241284	19	660	-104.102	0.066134	0.227988	0.161854
chr19	46463471	46464721	16	1251	104.083	0.868416	0.568048	-0.300368
chr10	82362780	82363419	13	640	-104.076	0.382695	0.661349	0.278654
chr5	106246679	106247958	18	1280	104.056	0.697669	0.372381	-0.325288
chr4	98015046	98016260	18	1215	-104.031	0.603951	0.745553	0.141602
chr11	5086214	5087096	13	883	103.997	0.874579	0.496906	-0.377672
chr15	76782327	76783728	17	1402	-103.981	0.645226	0.845477	0.20025
chr1	58448473	58449002	13	530	-103.892	0.22754	0.430155	0.202615
chr19	24176157	24176756	19	600	103.866	0.901112	0.613338	-0.287774
chr9	52343687	52345330	17	1644	103.841	0.771077	0.36397	-0.407107
chr2	91315973	91316578	17	606	-103.815	0.170785	0.379337	0.208552
chr15	83371340	83372517	17	1178	103.752	0.837087	0.522857	-0.314231
chr8	112702411	112703555	18	1145	-103.722	0.456456	0.686036	0.22958
chr3	97484711	97485192	19	482	-103.722	0.0755382	0.180906	0.105368
chr9	28819090	28820300	20	1211	103.668	0.777715	0.57441	-0.203305
chr2	3350065	3351456	13	1392	103.668	0.912624	0.51366	-0.398964
chr4	125720280	125722066	15	1787	103.665	0.894904	0.566979	-0.327925
chr13	81823830	81825027	18	1198	103.596	0.897645	0.583246	-0.314399
chr2	103295636	103296308	16	673	103.589	0.739804	0.463616	-0.276188
chr7	52853558	52855194	19	1637	-103.585	0.676712	0.827238	0.150525
chr6	54165478	54166109	13	632	-103.582	0.509754	0.748208	0.238454
chr6	125236214	125236820	17	607	-103.578	0.724998	0.878455	0.153458
chr6	72515623	72516847	19	1225	-103.558	0.538251	0.668341	0.13009
chr10	74497983	74499265	13	1283	103.544	0.845263	0.513017	-0.332246
chr10	115768093	115768456	15	364	-103.524	0.375271	0.577336	0.202064
chr5	54103146	54104610	15	1465	103.516	0.8134	0.567601	-0.245799
chr14	8952127	8953539	17	1413	103.513	0.883042	0.527809	-0.355233
chr5	38666125	38666839	15	715	-103.493	0.269746	0.474758	0.205012
chr13	24032916	24033836	16	921	103.459	0.807364	0.515542	-0.291822
chr4	132701408	132703292	18	1885	103.456	0.872039	0.60389	-0.268148
chr9	64381188	64382353	19	1166	-103.441	0.664733	0.781689	0.116956
chr3	101406523	101407336	14	814	-103.435	0.363721	0.574238	0.210516
chr13	47243811	47244259	17	449	-103.423	0.659707	0.809841	0.150134
chr1	71941772	71942311	12	540	103.409	0.844075	0.453805	-0.39027
chr9	48455687	48456606	18	920	103.397	0.782961	0.529651	-0.253309
chr14	15126856	15127862	18	1007	-103.321	0.497281	0.632158	0.134876
chr11	112869893	112871287	17	1395	103.31	0.758692	0.447632	-0.31106
chr1	24800183	24801244	17	1062	-103.308	0.739886	0.879865	0.13998
chr4	146792450	146793728	15	1279	103.301	0.735548	0.430197	-0.305351
chr18	43335015	43335619	17	605	-103.296	0.24667	0.434559	0.187889
chr3	130706265	130707766	17	1502	103.242	0.822552	0.518395	-0.304157
chr10	40037741	40039016	18	1276	103.225	0.856341	0.529855	-0.326486
chr18	69735900	69736453	21	554	-103.215	0.424929	0.601942	0.177013
chr6	135157167	135158104	18	938	103.209	0.888069	0.593127	-0.294941
chr11	49809712	49811038	17	1327	-103.178	0.46854	0.643012	0.174472
[truncated: 867 more rows]

## Sheet: S2. Unique-Included DMRs
Supplementary Table S2. Unique-Included DMRs
Chromosome	Start	End	# CpGs	Width (bp)	Area T-Stat	BL6 Mean	CAST Mean	Mean Difference
chr9	21048296	21049699	109	1404	-695.836	0.136919	0.545387	0.408468
chr10	18268354	18270596	44	2243	-647.523	0.276025	0.789672	0.513647
chr3	130393592	130395374	41	1783	-646.29	0.175664	0.774608	0.598944
chr12	8578620	8580688	40	2069	-645.524	0.211365	0.775207	0.563842
chr4	79648182	79652108	49	3927	577.945	0.532478	0.11295	-0.419528
chr7	52402491	52404259	40	1769	-556.898	0.3212	0.881845	0.560645
chr4	151481442	151482698	46	1257	-537.691	0.284278	0.810295	0.526017
chr14	118441543	118443176	44	1634	532.32	0.834967	0.369142	-0.465825
chr4	133156470	133158075	55	1606	-491.004	0.165988	0.579334	0.413347
chr17	71221811	71223584	37	1774	-484.148	0.344438	0.837699	0.493261
chr7	31098276	31099326	31	1051	-463.569	0.207489	0.762499	0.555011
chr17	32006885	32009310	40	2426	-455.396	0.310476	0.80091	0.490434
chr9	110847016	110848959	57	1944	-455.033	0.522223	0.860471	0.338248
chr8	42302141	42304417	26	2277	-444.83	0.183472	0.798958	0.615486
chr18	54858795	54859884	25	1090	435.099	0.914893	0.247677	-0.667216
chr4	104917635	104919220	39	1586	-429.688	0.443092	0.892873	0.449781
chr15	94430499	94431975	35	1477	427.892	0.649091	0.226057	-0.423035
chr1	173290238	173291355	44	1118	414.279	0.459394	0.145379	-0.314015
chr14	92489038	92489603	37	566	407.536	0.908148	0.201775	-0.706373
chr11	113080548	113081429	37	882	403.613	0.871223	0.337983	-0.53324
chr4	131894384	131896794	39	2411	403.408	0.865896	0.484083	-0.381814
chr19	43584495	43587160	51	2666	-391.299	0.372478	0.723133	0.350655
chr7	52695546	52696292	35	747	389.453	0.868577	0.464294	-0.404284
chr15	85445486	85446455	46	970	388.049	0.63163	0.262788	-0.368842
chr11	102171880	102173090	49	1211	-387.006	0.407708	0.793232	0.385524
chr6	88055253	88056798	31	1546	-386.862	0.242345	0.756154	0.51381
chr9	88961287	88962141	35	855	384.441	0.661316	0.0679298	-0.593386
chr9	22031053	22032530	39	1478	378.739	0.763522	0.195317	-0.568205
chr10	11211395	11212899	26	1505	378.64	0.843728	0.276247	-0.56748
chr17	32628919	32630114	40	1196	-373.752	0.326734	0.723867	0.397133
chr8	46194652	46196578	26	1927	-367.485	0.252365	0.860041	0.607675
chr5	77431236	77432781	41	1546	361.24	0.81214	0.448154	-0.363986
chr5	147842732	147843958	34	1227	360.792	0.875291	0.475372	-0.399918
chr16	87610163	87611748	36	1586	-359.798	0.22092	0.648161	0.427241
chr2	102097792	102099213	23	1422	-357.102	0.255536	0.847909	0.592373
chr17	86862674	86864787	29	2114	-353.657	0.365031	0.864964	0.499934
chr16	30228674	30230610	35	1937	350.629	0.864962	0.444151	-0.420811
chr3	96077446	96078188	18	743	345.421	0.843834	0.1976	-0.646234
chr15	76496595	76497727	45	1133	339.393	0.785798	0.513568	-0.27223
chr9	50308566	50309539	23	974	-336.523	0.287936	0.905971	0.618035
chr13	39533088	39534188	29	1101	333.714	0.589501	0.19527	-0.394231
chr2	103908923	103910878	33	1956	-332.999	0.443326	0.7753	0.331975
chr6	121196472	121198302	31	1831	-329.999	0.307946	0.745955	0.438009
chr2	52232669	52234750	32	2082	-327.473	0.555264	0.900587	0.345324
chr12	77371354	77373908	32	2555	-323.463	0.417274	0.812899	0.395625
chr5	92821367	92822410	42	1044	-323.271	0.431614	0.803915	0.372301
chr4	117809979	117810973	35	995	-322.91	0.409758	0.765677	0.355918
chr19	46557631	46560182	41	2552	-322.111	0.392009	0.722782	0.330773
chr13	47245043	47246917	33	1875	-321.236	0.446565	0.857955	0.41139
chr19	4057193	4059169	34	1977	318.457	0.764521	0.372812	-0.391709
chr19	43926032	43927498	26	1467	317.73	0.817701	0.403312	-0.414389
chr4	117941046	117943017	41	1972	315.108	0.859842	0.571063	-0.288779
chr17	28144759	28146087	35	1329	313.559	0.561203	0.133125	-0.428078
chr15	8917408	8918651	29	1244	-312.996	0.307438	0.677078	0.36964
chr14	56236548	56237467	34	920	-312.217	0.278377	0.696032	0.417656
chr11	118586932	118588698	36	1767	-312.094	0.410242	0.754298	0.344056
chr5	31553835	31554560	39	726	-312.013	0.346543	0.697907	0.351365
chr5	115935216	115936708	30	1493	311.083	0.811659	0.430348	-0.381311
chr3	95668486	95670580	34	2095	308.844	0.721187	0.353215	-0.367973
chr18	23978811	23980389	32	1579	-308.373	0.421018	0.848495	0.427477
chr13	96730886	96732092	37	1207	-308.371	0.279501	0.719299	0.439798
chr6	5329560	5331010	35	1451	307.452	0.726565	0.424932	-0.301633
chr14	22444162	22445861	32	1700	306.403	0.880145	0.541038	-0.339107
chr14	76906252	76908619	49	2368	305.457	0.741953	0.450921	-0.291031
chr17	78799902	78801732	39	1831	-304.732	0.429755	0.747019	0.317265
chr5	103793406	103795043	32	1638	304.219	0.709738	0.293099	-0.41664
chrX	166364311	166365614	37	1304	303.778	0.769531	0.467717	-0.301814
chr15	82188562	82190029	23	1468	301.374	0.613064	0.156268	-0.456796
chr8	114153535	114154734	28	1200	-300.411	0.224417	0.615188	0.390771
chr5	65350218	65351879	32	1662	298.367	0.643301	0.225365	-0.417936
chr9	90209558	90211745	27	2188	-294.344	0.444831	0.753823	0.308992
chr4	117460180	117461533	26	1354	-294.158	0.289173	0.715976	0.426802
chr7	31004031	31005733	34	1703	-292.72	0.226349	0.569174	0.342825
chr11	77289854	77291416	35	1563	-290.113	0.575138	0.902415	0.327277
chr18	30428760	30429156	13	397	288.627	0.891947	0.0103506	-0.881597
chr16	3632286	3633377	32	1092	-288.459	0.437435	0.76251	0.325075
chr2	154844127	154844864	30	738	-287.079	0.117261	0.558599	0.441337
chr4	137885744	137887169	39	1426	-286.331	0.654224	0.909397	0.255173
chr10	95142957	95144357	35	1401	-280.699	0.172741	0.552168	0.379427
chr15	79502096	79502732	20	637	280.69	0.659893	0.111788	-0.548105
chr1	63175690	63177129	24	1440	-279.851	0.18657	0.698889	0.512319
chr7	46910690	46911000	21	311	-278.468	0.311684	0.867669	0.555986
chr18	74784112	74786498	22	2387	-277.158	0.331422	0.805592	0.47417
chr13	114389648	114391464	43	1817	-276.686	0.539033	0.834008	0.294975
chr14	119411747	119413175	37	1429	275.845	0.859984	0.560031	-0.299954
chr16	18622614	18624739	53	2126	275.735	0.682563	0.418403	-0.26416
chr18	43741089	43742233	32	1145	-273.695	0.42806	0.77245	0.34439
chr13	95076368	95077638	31	1271	-272.804	0.513007	0.847648	0.334641
chr5	147748705	147750067	36	1363	272.27	0.780653	0.437051	-0.343602
chr12	77389650	77391047	37	1398	-269.41	0.467553	0.869789	0.402236
chr4	147843062	147844437	25	1376	269.307	0.900267	0.443397	-0.456869
chr17	33061287	33062277	35	991	-269.271	0.1711	0.546665	0.375565
chr8	81733274	81734394	25	1121	-269.23	0.250632	0.690648	0.440016
chr17	26256712	26257772	29	1061	-267.208	0.493762	0.859827	0.366065
chr4	107093909	107095126	29	1218	-267.148	0.20277	0.563501	0.360731
chr14	100876139	100877811	36	1673	-266.985	0.212589	0.479443	0.266855
chr10	60971587	60973756	28	2170	-265.006	0.538105	0.871729	0.333624
chr4	45494422	45496522	30	2101	-264.796	0.388663	0.744949	0.356286
chr4	135735851	135737372	39	1522	262.775	0.430572	0.136957	-0.293615
chr10	66363795	66365117	25	1323	-260.512	0.331399	0.730961	0.399562
chr4	138437304	138438777	32	1474	-260.337	0.399575	0.776498	0.376923
chr9	31060420	31062803	35	2384	259.938	0.458227	0.189782	-0.268445
chr7	56779505	56782114	36	2610	-259.03	0.263487	0.623917	0.36043
chr7	134795082	134796349	22	1268	-258.147	0.420398	0.896749	0.476351
chr11	111383551	111385282	33	1732	257.56	0.76422	0.474525	-0.289696
chr5	90990599	90992790	33	2192	-257.095	0.345083	0.599458	0.254375
chr3	83939415	83940801	22	1387	-256.835	0.465403	0.86112	0.395717
chr2	101952402	101954446	29	2045	-256.823	0.357719	0.738643	0.380924
chr2	128791891	128792669	15	779	-256.772	0.184162	0.786221	0.602059
chr7	81065261	81066817	28	1557	256.661	0.730341	0.41725	-0.313091
chr8	126675041	126677069	30	2029	-256.604	0.441742	0.803509	0.361767
chr11	48637781	48638562	26	782	256.422	0.404717	0.0295628	-0.375154
chr15	81996542	81998041	34	1500	-256.025	0.426996	0.719467	0.29247
chr6	134220636	134222084	30	1449	255.79	0.845676	0.563516	-0.282159
chr15	36884421	36885934	25	1514	255.525	0.738648	0.335122	-0.403525
chr14	51522918	51524904	35	1987	-254.65	0.559968	0.887947	0.327979
chr8	127614643	127616063	23	1421	253.355	0.78327	0.284402	-0.498868
chr7	25990388	25992016	30	1629	253.301	0.544984	0.199027	-0.345957
chr18	77604110	77605633	30	1524	-252.797	0.446006	0.835863	0.389857
chr18	81362452	81364212	33	1761	-252.639	0.369499	0.670968	0.301469
chr14	9163761	9165506	22	1746	-252.345	0.356219	0.776577	0.420358
chr4	88400876	88401495	25	620	251.734	0.861792	0.399982	-0.46181
chr4	117015257	117017208	31	1952	-250.894	0.412324	0.72628	0.313956
chr7	148108892	148110045	42	1154	250.827	0.445451	0.229542	-0.21591
chr4	138499561	138501040	31	1480	248.864	0.604094	0.326169	-0.277925
chr7	13546781	13547994	36	1214	-248.552	0.162861	0.440822	0.277961
chr19	40350346	40351323	32	978	248.463	0.894575	0.502918	-0.391657
chr15	82207439	82209055	27	1617	-247.76	0.221639	0.571605	0.349965
chr19	11014706	11015714	36	1009	-246.113	0.285139	0.614132	0.328993
chr2	158665114	158665649	23	536	245.552	0.7164	0.276202	-0.440197
chr6	124427540	124429103	29	1564	-245.153	0.240329	0.631882	0.391553
chr2	158627965	158628813	30	849	244.821	0.880163	0.592386	-0.287776
chr13	72953543	72955669	38	2127	-244.801	0.157387	0.494383	0.336997
chr17	84234225	84235256	23	1032	-244.203	0.356088	0.885903	0.529815
chr5	115429703	115430733	29	1031	244.167	0.51819	0.209819	-0.308372
chr3	149099975	149101553	25	1579	-243.019	0.382279	0.714981	0.332703
chr17	56790874	56792325	24	1452	-242.621	0.262846	0.651219	0.388373
chr10	116873073	116874662	37	1590	-242.616	0.404873	0.628984	0.224111
chr11	100432097	100433261	27	1165	-241.983	0.252948	0.636539	0.383591
chr4	136480838	136481987	33	1150	241.882	0.405437	0.137914	-0.267523
chr10	80748694	80749902	32	1209	-241.208	0.168893	0.43391	0.265017
chr19	37761062	37762122	33	1061	240.594	0.772858	0.353738	-0.41912
chr4	57124358	57126175	21	1818	-240.521	0.348955	0.845823	0.496868
chr10	21012057	21013318	21	1262	239.628	0.84637	0.324169	-0.522201
chr14	104076216	104077795	27	1580	239.565	0.865274	0.461963	-0.403311
chr9	121037088	121037474	43	387	238.969	0.511596	0.261663	-0.249932
chr8	42304805	42306125	17	1321	-237.942	0.350012	0.839027	0.489014
chr15	96465068	96466174	22	1107	237.794	0.848461	0.454712	-0.393749
chr12	8223017	8224429	23	1413	-237.207	0.498638	0.86083	0.362192
chr2	72150620	72152224	27	1605	-236.329	0.393134	0.765412	0.372278
chr16	96365638	96366356	16	719	235.589	0.876254	0.366857	-0.509397
chr9	3198850	3200104	31	1255	234.99	0.388381	0.197626	-0.190755
chr3	8955183	8956578	29	1396	234.726	0.832197	0.446552	-0.385644
chr12	86480944	86481977	25	1034	234.333	0.718064	0.322775	-0.395288
chr11	96688487	96689772	31	1286	-234.275	0.325176	0.636042	0.310866
chr11	60609025	60610663	24	1639	-231.823	0.449193	0.84056	0.391367
chr6	21969248	21971053	31	1806	231.524	0.750224	0.500822	-0.249402
chr16	91348643	91349367	39	725	231.123	0.782274	0.442435	-0.339839
chr11	101001027	101002438	25	1412	-230.839	0.342681	0.769086	0.426405
chr15	78853343	78856098	34	2756	-230.186	0.271345	0.590943	0.319598
chr2	154502440	154503814	29	1375	229.756	0.571634	0.27633	-0.295304
chr1	134223154	134224431	29	1278	-229.625	0.446753	0.780004	0.333252
chr9	72760843	72762110	24	1268	-229.301	0.485731	0.851204	0.365473
chr10	39910337	39911859	35	1523	-229.228	0.516993	0.785541	0.268548
chr2	4955688	4956909	24	1222	-228.724	0.419187	0.803331	0.384144
chr5	124690380	124691690	32	1311	228.719	0.672824	0.344417	-0.328407
chr18	78108148	78109562	15	1415	-228.025	0.319868	0.878001	0.558133
chr10	120525571	120527326	22	1756	-227.056	0.389004	0.74188	0.352876
chr3	152364757	152366184	24	1428	-226.74	0.511431	0.848336	0.336905
chr3	152140703	152142671	30	1969	-226.72	0.0914315	0.430816	0.339384
chr1	182158683	182160340	35	1658	-226.639	0.40864	0.728703	0.320063
chr2	166611324	166612028	22	705	-226.638	0.139638	0.556129	0.416491
chr4	151600875	151602491	28	1617	-226.626	0.529135	0.874977	0.345841
chr12	16639854	16642131	37	2278	-226.532	0.334384	0.525887	0.191503
chr2	166695620	166696546	21	927	-226.227	0.376032	0.796221	0.420189
chr1	95976839	95977779	28	941	-226.059	0.469394	0.823019	0.353625
chr5	149796301	149797703	28	1403	225.989	0.779677	0.467138	-0.312539
chr14	52100021	52101916	32	1896	225.908	0.793121	0.436999	-0.356122
chr15	85792657	85794421	30	1765	-225.442	0.478634	0.774035	0.2954
chr19	5406927	5407813	19	887	-225.358	0.155546	0.698696	0.543149
chr5	122724493	122725718	34	1226	225.229	0.553047	0.242405	-0.310641
chr6	114881120	114882161	28	1042	-224.45	0.287121	0.619088	0.331967
chr4	35046960	35048093	34	1134	-224.244	0.138799	0.443938	0.305139
chr1	135959620	135960675	38	1056	-223.512	0.164159	0.476238	0.312079
chr11	80415828	80417168	28	1341	-223.32	0.352476	0.609009	0.256533
chr12	29275305	29277682	28	2378	-223.318	0.388155	0.724964	0.336809
chr7	134510024	134511565	21	1542	223.233	0.818779	0.386205	-0.432574
chr19	7271030	7272079	27	1050	223.045	0.646042	0.37351	-0.272533
chr4	128673866	128675290	31	1425	-223.045	0.438715	0.715816	0.277101
chr19	5654310	5655119	34	810	-221.739	0.316067	0.613862	0.297795
chr3	65389817	65391282	27	1466	-221.62	0.332016	0.675963	0.343947
chr9	81000485	81000997	16	513	221.515	0.820001	0.358789	-0.461211
chr7	25118087	25118866	31	780	220.99	0.482667	0.214987	-0.267679
chr12	110003447	110004973	31	1527	-220.826	0.286857	0.578785	0.291928
chr10	116482554	116483994	34	1441	-220.695	0.475306	0.823389	0.348083
chr2	158223338	158224772	15	1435	-220.684	0.278037	0.769683	0.491646
chr17	45651944	45652915	21	972	-220.619	0.385024	0.814816	0.429792
chr13	85266324	85267090	16	767	220.485	0.534586	0.0025639	-0.532022
chr1	194908516	194910187	22	1672	-220.018	0.35971	0.728199	0.368489
chr7	70947363	70948313	22	951	219.693	0.841028	0.408117	-0.432911
chr9	115222813	115224484	21	1672	-219.458	0.527567	0.884928	0.357362
chr1	12854023	12856329	29	2307	219.41	0.496214	0.236371	-0.259842
chr6	99593513	99595089	23	1577	-219.007	0.419565	0.793321	0.373756
chr1	166948193	166949463	24	1271	-218.636	0.530252	0.870045	0.339793
chr6	120968677	120970179	29	1503	-218.322	0.581811	0.862849	0.281038
chr4	139140124	139141304	27	1181	217.989	0.655803	0.32918	-0.326623
chr15	11939612	11940866	35	1255	-217.85	0.285116	0.538958	0.253842
chr15	90933697	90934425	21	729	-217.541	0.401583	0.824023	0.42244
chr13	21334646	21336245	35	1600	217.535	0.365226	0.133845	-0.231381
chr14	46185781	46186811	21	1031	-216.61	0.342928	0.81352	0.470592
chr6	100520716	100521254	28	539	215.706	0.436969	0.111637	-0.325332
chr14	75466684	75467327	26	644	215.399	0.871745	0.385953	-0.485792
chr6	122577367	122578116	21	750	-215.153	0.286377	0.737565	0.451187
chr15	97168150	97169637	24	1488	-215.116	0.450398	0.83698	0.386582
chr5	106193433	106194300	23	868	215.055	0.904026	0.564739	-0.339287
chr11	61290582	61291776	29	1195	214.731	0.707161	0.461069	-0.246091
chr5	149832019	149833406	31	1388	-214.305	0.467184	0.72362	0.256436
chr12	53581219	53582592	23	1374	213.592	0.706323	0.349532	-0.356792
chr16	91561501	91562484	25	984	-213.279	0.38853	0.781255	0.392725
chr5	123644978	123646130	24	1153	-213.075	0.454444	0.81309	0.358646
chr1	137066449	137067673	29	1225	-212.773	0.35618	0.637881	0.2817
chr2	169177216	169178471	18	1256	-212.362	0.475353	0.868225	0.392872
chr4	153201709	153203002	26	1294	212.271	0.693828	0.393233	-0.300595
chr2	165752794	165753888	30	1095	212.026	0.864077	0.404908	-0.459169
chr18	76381664	76382686	21	1023	-211.887	0.361035	0.768979	0.407944
chr7	54252624	54254061	29	1438	-211.722	0.522156	0.85081	0.328654
chr17	47978454	47979665	27	1212	-211.65	0.23451	0.554278	0.319768
chr10	127657937	127659269	22	1333	210.736	0.825935	0.424966	-0.400969
chr13	47256712	47257817	17	1106	210.615	0.848171	0.399401	-0.44877
chr10	5813423	5814739	18	1317	209.912	0.743087	0.33107	-0.412017
chr5	116896628	116897467	26	840	-209.647	0.145454	0.608573	0.463119
chr1	154918822	154920146	31	1325	-209.122	0.439824	0.818013	0.37819
chr18	70704539	70706019	32	1481	-208.672	0.419024	0.68535	0.266326
chr8	87125315	87126080	29	766	-208.274	0.137735	0.442142	0.304407
chr18	38307075	38309290	28	2216	-208.181	0.495904	0.782085	0.286181
chr17	48786144	48787106	28	963	-207.992	0.509684	0.809146	0.299462
chr10	116164429	116165735	31	1307	-207.865	0.461324	0.726239	0.264915
chr12	52219182	52220117	21	936	207.597	0.661427	0.295142	-0.366285
chr10	107941069	107941792	22	724	-207.466	0.461319	0.837701	0.376382
chr8	48848288	48849741	28	1454	207.281	0.569038	0.272875	-0.296164
chr2	120966999	120967627	15	629	207.029	0.692003	0.228383	-0.463621
chr15	98847758	98849207	26	1450	205.846	0.77973	0.43066	-0.34907
chr6	48486880	48487713	32	834	205.395	0.380804	0.14957	-0.231234
chr4	149688556	149689814	28	1259	205.246	0.940161	0.68019	-0.259971
chr12	104585398	104587038	31	1641	-204.89	0.418694	0.665715	0.247021
chr16	22917973	22919241	29	1269	204.583	0.769415	0.351155	-0.418261
chr10	68727575	68728739	30	1165	-204.043	0.539754	0.882659	0.342905
chr2	164239466	164240280	27	815	-203.462	0.384615	0.736418	0.351803
chr14	115232291	115233576	23	1286	203.131	0.760556	0.447138	-0.313417
chr15	100273498	100274749	23	1252	-202.888	0.0920318	0.476596	0.384565
chr8	24485587	24487073	24	1487	202.849	0.728001	0.461882	-0.266118
chr11	64401272	64402815	25	1544	-202.473	0.468084	0.775027	0.306943
chr6	29446102	29447278	25	1177	202.451	0.722276	0.352018	-0.370258
chr18	47126996	47128261	20	1266	202.282	0.873123	0.519167	-0.353956
chr5	100985627	100987176	30	1550	-202.066	0.490731	0.7218	0.231069
chr6	31095322	31097213	27	1892	-201.547	0.317578	0.579661	0.262083
chr15	96201089	96202127	34	1039	-201.079	0.212139	0.599495	0.387356
chr7	28036238	28038255	21	2018	-200.893	0.477434	0.856559	0.379125
chr10	19317128	19318909	28	1782	-200.645	0.596262	0.857027	0.260766
chr15	101117116	101118543	31	1428	-200.254	0.36405	0.645527	0.281477
chr4	139521252	139521887	35	636	-200.219	0.297494	0.600652	0.303158
chr10	107810281	107811595	24	1315	199.636	0.888778	0.581749	-0.307029
chr4	100199895	100201335	30	1441	199.477	0.56206	0.28586	-0.2762
chr16	35471764	35473336	27	1573	-198.976	0.503689	0.849804	0.346115
chr11	69340521	69341320	24	800	-198.785	0.442226	0.776351	0.334124
chr6	49185724	49187196	28	1473	-198.146	0.522246	0.882314	0.360068
chr9	114739193	114741186	27	1994	-197.858	0.30897	0.601104	0.292134
chr14	122570036	122571389	27	1354	-196.979	0.375194	0.640631	0.265438
chr11	90057071	90058859	25	1789	-196.968	0.461759	0.733024	0.271265
chr1	188791513	188792167	29	655	196.874	0.89779	0.664511	-0.233279
chr7	87583782	87585114	27	1333	-196.732	0.593917	0.834914	0.240997
chr9	42068024	42070378	28	2355	-196.473	0.280979	0.610424	0.329445
chr8	73899707	73900105	36	399	-195.65	0.314448	0.608304	0.293856
chr11	90228726	90230478	26	1753	195.578	0.771211	0.48551	-0.285701
chr15	60652125	60653908	21	1784	195.55	0.699219	0.316585	-0.382634
chr10	66182163	66182984	28	822	195.25	0.802881	0.455303	-0.347578
chr1	173495793	173497354	24	1562	-195.197	0.329245	0.561867	0.232622
chr13	120277165	120277373	37	209	194.381	0.480136	0.0876316	-0.392505
chr16	91140582	91142068	27	1487	-194.329	0.380042	0.636463	0.256421
chr2	72403783	72404595	23	813	193.762	0.827765	0.500355	-0.327411
chr11	80786838	80788856	26	2019	193.535	0.700531	0.413555	-0.286976
chr10	60772242	60773661	25	1420	-193.284	0.560124	0.920382	0.360258
chr5	147407777	147409259	26	1483	-193.218	0.383121	0.703125	0.320005
chr6	31063974	31065832	32	1859	-192.922	0.239045	0.561634	0.322589
chr17	81097238	81098694	23	1457	-192.903	0.46021	0.776201	0.315992
chr16	31575793	31576982	21	1190	-192.899	0.403319	0.733209	0.32989
chr4	32920357	32921762	23	1406	-192.046	0.527077	0.886042	0.358965
chr5	116489621	116490745	25	1125	-191.404	0.378156	0.690966	0.31281
chr15	81604730	81605882	22	1153	191.403	0.572839	0.238815	-0.334024
chr9	15678301	15679733	32	1433	190.933	0.629214	0.453793	-0.175421
chr15	81758252	81758934	13	683	-190.674	0.189291	0.732966	0.543675
chr11	66380707	66382843	31	2137	-190.224	0.190266	0.48266	0.292394
chr14	65788972	65789961	28	990	189.985	0.632315	0.317399	-0.314916
chr7	74804830	74805791	16	962	-189.637	0.344678	0.819121	0.474443
chr4	144485530	144485973	33	444	189.352	0.289501	0.0521987	-0.237302
chr10	86240292	86241022	19	731	-189.103	0.347817	0.673731	0.325914
chr1	186764767	186765759	21	993	189.102	0.812119	0.487199	-0.324921
chr13	105607912	105608828	19	917	189.01	0.558843	0.183994	-0.37485
chr10	126607441	126608020	35	580	188.661	0.549841	0.345719	-0.204121
chr7	72511608	72513611	29	2004	-188.525	0.385035	0.642371	0.257336
chr1	24556915	24558405	27	1491	188.458	0.709996	0.452488	-0.257508
chr5	118388012	118389120	28	1109	-188.453	0.346063	0.705958	0.359895
chr11	117263521	117264455	25	935	188.347	0.722908	0.352839	-0.370068
chr3	10398124	10399977	27	1854	188.27	0.74605	0.492406	-0.253645
chr15	96890160	96891224	27	1065	187.972	0.660207	0.389276	-0.270931
chr18	68852135	68853205	15	1071	-187.596	0.309502	0.79708	0.487578
chr16	94897499	94898723	26	1225	187.362	0.897241	0.688637	-0.208604
chr7	20518461	20519208	17	748	-187.317	0.193534	0.622727	0.429193
chr18	10531961	10533356	34	1396	-187.035	0.390726	0.627589	0.236864
chr15	101760164	101761305	32	1142	-186.464	0.214602	0.446509	0.231907
chr7	36471371	36472786	28	1416	186.04	0.401278	0.150092	-0.251185
chr13	62659583	62660429	26	847	-185.926	0.0468469	0.184293	0.137446
chr4	151399586	151400629	21	1044	-185.449	0.281283	0.646145	0.364862
chr2	167232650	167233464	22	815	185.382	0.89693	0.405124	-0.491807
chr4	106427674	106428947	21	1274	184.986	0.897023	0.541857	-0.355166
chr1	154284095	154285220	27	1126	-184.259	0.578686	0.860276	0.28159
chr10	93511659	93513692	28	2034	-184.083	0.353215	0.626704	0.273489
chr15	83944374	83946590	23	2217	-183.772	0.373643	0.703221	0.329578
chr7	80787663	80789969	25	2307	183.034	0.743273	0.456743	-0.28653
chr8	97875002	97875718	24	717	-183.015	0.180659	0.510643	0.329984
chr18	13114287	13115004	17	718	-182.84	0.164638	0.534024	0.369386
chr10	120172895	120174112	28	1218	-182.674	0.302682	0.591005	0.288323
chr15	99566080	99567470	16	1391	182.558	0.803573	0.376581	-0.426992
chr15	75741190	75741954	28	765	-182.489	0.321725	0.596049	0.274324
chr19	8943529	8944987	23	1459	-182.391	0.590161	0.900828	0.310668
chr12	29583331	29585586	24	2256	-182.347	0.35238	0.677318	0.324938
chr6	89185636	89186555	31	920	-182.229	0.375887	0.678828	0.302941
chr14	64112430	64113316	32	887	182.115	0.743534	0.478463	-0.265072
chr3	52130661	52131663	23	1003	-182.009	0.494041	0.77417	0.280128
chr3	14861954	14863145	25	1192	-181.968	0.1523	0.53504	0.38274
chr7	104563591	104565351	19	1761	181.947	0.561509	0.159545	-0.401965
chr7	148107745	148108341	26	597	181.71	0.423585	0.180763	-0.242823
chr13	30436542	30437923	25	1382	181.698	0.596868	0.376133	-0.220736
chr3	101318591	101320323	25	1733	180.943	0.751981	0.504333	-0.247648
chr13	55255875	55257063	21	1189	180.777	0.71394	0.357411	-0.356528
chr11	97676504	97677798	24	1295	180.654	0.832891	0.593955	-0.238936
chr9	57528843	57530472	31	1630	180.609	0.792049	0.592513	-0.199536
chr9	44576393	44576989	13	597	180.545	0.819373	0.339686	-0.479688
chr3	144116688	144117725	22	1038	180.352	0.714476	0.441091	-0.273385
chr2	150514846	150515773	18	928	180.283	0.539825	0.165874	-0.373951
chr19	41821224	41822486	25	1263	179.986	0.818132	0.498537	-0.319594
chr12	106585180	106586422	16	1243	179.659	0.716902	0.314695	-0.402207
chr17	34084281	34085647	27	1367	-179.457	0.544163	0.787441	0.243278
chr11	50743913	50744608	22	696	-178.709	0.189261	0.562901	0.373639
chr7	52997172	52998051	26	880	-178.673	0.383108	0.705202	0.322094
chr12	20850884	20851743	31	860	-178.635	0.499031	0.823745	0.324713
chr19	37507407	37508463	22	1057	-178.185	0.292534	0.562131	0.269597
chr5	138037612	138038601	22	990	-177.923	0.654395	0.949266	0.294871
chr11	106890827	106892170	30	1344	177.726	0.8233	0.632248	-0.191052
chr9	111019123	111019913	19	791	177.433	0.689117	0.276249	-0.412868
chr13	44768858	44769796	26	939	-177.182	0.249451	0.558839	0.309388
chr7	135041001	135042599	25	1599	177.178	0.605249	0.254005	-0.351243
chr10	80384077	80385361	25	1285	176.895	0.574974	0.324423	-0.250551
chr8	97586997	97587824	20	828	176.767	0.830065	0.504765	-0.3253
chr8	23233929	23234930	17	1002	-176.655	0.40167	0.795966	0.394296
chr4	104881687	104882776	21	1090	176.581	0.732343	0.439991	-0.292352
chr7	148614848	148615614	29	767	-176.448	0.390274	0.608791	0.218517
chr2	171787539	171789523	26	1985	176.346	0.843591	0.626266	-0.217325
chr3	129775761	129777308	23	1548	-176.151	0.374278	0.660757	0.286479
chr15	10914226	10914661	14	436	-176.075	0.348529	0.827653	0.479123
chr11	96724599	96725600	25	1002	-175.857	0.369798	0.682149	0.312351
chr7	104897180	104898561	25	1382	-175.619	0.147398	0.446132	0.298735
chr10	86193179	86194241	24	1063	-175.427	0.122007	0.4676	0.345593
chr14	33305662	33306979	24	1318	-175.345	0.508751	0.854018	0.345268
chr14	122152983	122153868	19	886	175.336	0.764979	0.421997	-0.342982
chr18	42844644	42845899	30	1256	175.238	0.527411	0.331162	-0.196249
chr13	46863625	46864672	23	1048	174.515	0.89275	0.636147	-0.256603
chr17	21890201	21892052	24	1852	-174.417	0.206012	0.503292	0.29728
chr5	113069450	113070676	25	1227	-174.221	0.361557	0.751366	0.389809
chr16	96356920	96358237	21	1318	173.48	0.665575	0.339707	-0.325868
chr9	21053872	21055401	25	1530	173.185	0.431594	0.237171	-0.194423
chr1	193646107	193646752	16	646	-173.029	0.272529	0.70862	0.436091
chr7	87192795	87194706	25	1912	-172.766	0.323433	0.616908	0.293475
chr15	57851405	57852631	27	1227	172.405	0.845204	0.631823	-0.213382
chr3	95116508	95118376	23	1869	171.971	0.749751	0.42843	-0.321322
chr17	36936399	36937165	17	767	-171.701	0.585831	0.813922	0.228091
chr11	102876711	102877558	27	848	-171.619	0.4983	0.780496	0.282197
chr5	149802206	149803256	24	1051	-171.615	0.624228	0.874892	0.250664
chr6	29947589	29948840	22	1252	171.442	0.723155	0.456445	-0.26671
chr7	4781816	4782936	25	1121	-171.108	0.279486	0.588695	0.309209
chr8	86609941	86611297	17	1357	170.835	0.875173	0.441074	-0.434098
chr1	180989719	180991191	30	1473	170.816	0.736776	0.513334	-0.223442
chr9	79562129	79563326	27	1198	-170.762	0.288537	0.50514	0.216602
chr1	13520730	13522423	31	1694	170.662	0.619465	0.447741	-0.171723
chr17	34265170	34266407	24	1238	-170.488	0.384584	0.666858	0.282274
chr14	55200559	55201820	20	1262	-170.356	0.466197	0.810336	0.344139
chr10	125385692	125386875	27	1184	170.233	0.654787	0.423231	-0.231556
chr9	104240217	104241438	28	1222	170.093	0.570537	0.358487	-0.21205
chr4	138415128	138416005	21	878	-170.032	0.288904	0.682768	0.393864
chr11	110309259	110310643	25	1385	-169.866	0.267085	0.524866	0.257781
chr17	66908519	66909704	19	1186	169.77	0.707239	0.409468	-0.297771
chr9	117991334	117992637	25	1304	-169.495	0.574605	0.869546	0.294941
chr16	93604880	93605510	19	631	-169.451	0.148829	0.474483	0.325654
chr13	112694990	112696001	22	1012	168.719	0.764952	0.456287	-0.308666
chr10	41324799	41326158	20	1360	-168.635	0.344276	0.639197	0.294921
chr7	28111376	28111771	24	396	168.281	0.725103	0.354877	-0.370227
chr1	192570951	192571743	23	793	168.121	0.857137	0.571401	-0.285736
chr2	152519515	152520825	25	1311	-167.945	0.529437	0.82588	0.296443
chr8	98439856	98440618	14	763	-167.921	0.188233	0.710089	0.521855
chr2	27437607	27438999	20	1393	-167.797	0.349915	0.707627	0.357712
chr8	125815010	125815904	18	895	-167.595	0.44631	0.79252	0.34621
chr8	34783248	34784724	23	1477	-167.402	0.469295	0.752453	0.283158
chr11	108751951	108752763	26	813	-167.377	0.292387	0.678456	0.386069
chr1	169283944	169285281	22	1338	167.301	0.682579	0.335963	-0.346616
chr19	19182668	19184088	22	1421	167.037	0.533887	0.248974	-0.284914
chr16	32814620	32816056	29	1437	-166.818	0.408595	0.692316	0.283721
chr1	51978937	51980056	16	1120	-166.787	0.318919	0.695246	0.376326
chr11	5608134	5608560	16	427	166.691	0.773559	0.354782	-0.418777
chr10	79738250	79739427	21	1178	-166.643	0.525271	0.796372	0.271101
chr17	39147458	39148853	18	1396	-166.441	0.414878	0.783806	0.368928
chr6	117560348	117561664	23	1317	-166.168	0.397602	0.734761	0.337158
chr18	90677421	90678052	15	632	-165.818	0.441539	0.822204	0.380665
chr1	64081547	64082594	25	1048	-165.796	0.572801	0.823584	0.250783
chr19	43569213	43571118	24	1906	-165.427	0.405482	0.686879	0.281398
chr18	80366234	80367148	27	915	-165.273	0.322784	0.623864	0.30108
chr17	34088183	34088896	28	714	165.223	0.518316	0.191273	-0.327043
chr11	58967123	58968795	24	1673	165.17	0.835631	0.592709	-0.242922
chr15	85537018	85538585	28	1568	165.156	0.647096	0.470765	-0.176331
chr5	149552996	149553860	22	865	-165.133	0.311459	0.578674	0.267214
chr9	71617246	71618144	18	899	-165.044	0.2587	0.607305	0.348606
chr15	8528954	8530007	27	1054	164.932	0.64806	0.369146	-0.278914
chr5	75098621	75099661	19	1041	164.926	0.729723	0.364889	-0.364834
chr9	95743876	95745097	18	1222	164.894	0.637283	0.274917	-0.362367
chr4	125257480	125258775	22	1296	164.74	0.643916	0.383529	-0.260386
chr14	63787654	63788600	27	947	-164.708	0.486591	0.855864	0.369273
chr17	5854093	5854762	25	670	164.663	0.869742	0.588158	-0.281584
chr10	41922409	41923850	27	1442	-164.286	0.430617	0.678317	0.2477
chr4	134854110	134854978	16	869	-164.097	0.389065	0.793832	0.404768
chr15	36108707	36109225	27	519	164.04	0.343456	0.0816387	-0.261817
chr4	135729027	135729731	20	705	-163.834	0.0404481	0.371599	0.331151
chr1	74116332	74117656	17	1325	-163.728	0.264259	0.568422	0.304163
chr8	97359596	97360399	19	804	163.68	0.699273	0.393218	-0.306056
chr3	96483720	96485333	22	1614	-163.613	0.540169	0.821827	0.281658
chr19	18651916	18653497	24	1582	163.562	0.791434	0.552723	-0.238711
chrX	98717285	98718115	28	831	163.254	0.731329	0.433071	-0.298258
chr14	61742925	61744922	17	1998	-163.055	0.440255	0.78955	0.349296
chr12	109458133	109459154	19	1022	163.04	0.84907	0.48433	-0.36474
chr6	55433534	55435069	23	1536	162.819	0.65302	0.439801	-0.213219
chr14	25177418	25178758	22	1341	162.787	0.663614	0.409528	-0.254085
chr16	90349702	90349816	10	115	-162.65	0.135639	0.809863	0.674224
chr10	8268535	8268711	7	177	162.238	0.879057	0.0219615	-0.857096
chr8	23727175	23727917	27	743	-162.23	0.55993	0.779552	0.219622
chr5	100476605	100478262	25	1658	-162.161	0.419673	0.688514	0.268841
chr5	115046533	115047899	28	1367	-162.079	0.191849	0.449917	0.258068
chr18	54770999	54773158	25	2160	-161.784	0.25714	0.502582	0.245442
chr14	77416483	77417913	19	1431	-161.482	0.43305	0.781452	0.348402
chr14	70082008	70083660	25	1653	-161.459	0.630207	0.844902	0.214696
chr6	12056722	12058191	24	1470	-161.438	0.558092	0.843998	0.285907
chr6	145881180	145881514	19	335	161.124	0.548383	0.219104	-0.329279
chr11	5920665	5921586	20	922	-161.019	0.450904	0.813519	0.362614
chr4	4719059	4719551	17	493	-160.947	0.307805	0.652183	0.344378
chr8	74424402	74425688	27	1287	160.924	0.779111	0.53916	-0.239951
chr4	141417371	141419063	26	1693	-160.915	0.662461	0.878102	0.215641
chr7	129303124	129303588	24	465	-160.836	0.00957168	0.283752	0.27418
chr8	122833151	122834115	26	965	160.661	0.568048	0.224893	-0.343154
chr10	95241915	95243695	26	1781	-160.297	0.228267	0.495532	0.267265
chr4	147532637	147533265	18	629	160.278	0.72713	0.441337	-0.285793
chr5	115925549	115926616	25	1068	-160.229	0.154604	0.445705	0.291101
chr14	121651533	121652727	21	1195	-160.215	0.361746	0.721774	0.360028
chr7	20402083	20402973	25	891	-160.112	0.0286536	0.283753	0.2551
chr8	87228105	87228854	29	750	-160.091	0.234427	0.486405	0.251978
chr8	86184571	86185602	28	1032	-159.946	0.433108	0.778233	0.345124
chr4	85995534	85997235	21	1702	-159.864	0.591216	0.882881	0.291665
chr8	119941336	119942072	20	737	159.824	0.888481	0.592794	-0.295687
chr9	105711505	105712408	24	904	159.634	0.649849	0.402756	-0.247093
chr7	35444736	35445962	23	1227	159.582	0.669532	0.366844	-0.302688
chr2	169880028	169881232	21	1205	-159.332	0.584718	0.862732	0.278014
chr1	78534136	78534716	19	581	-159.152	0.0600565	0.349477	0.28942
chr17	89003065	89004103	24	1039	-158.983	0.491344	0.743215	0.251872
chr17	87970420	87971435	23	1016	-158.977	0.163496	0.474772	0.311276
chr6	72778118	72778578	15	461	-158.85	0.450657	0.89663	0.445973
chr9	72728185	72730188	30	2004	-158.402	0.248837	0.511139	0.262302
chr4	48692968	48693912	19	945	-158.342	0.465276	0.79256	0.327284
chr7	148092974	148093742	21	769	-158.273	0.221708	0.555243	0.333534
chr3	148739772	148740656	26	885	158.233	0.679722	0.42131	-0.258412
chr17	34230802	34231564	30	763	158.153	0.67137	0.441247	-0.230123
chr10	126306328	126307664	25	1337	-158.042	0.364746	0.656844	0.292098
chr19	37767644	37768150	29	507	157.962	0.557578	0.216032	-0.341546
chr5	21244681	21245806	18	1126	-157.715	0.498401	0.833804	0.335403
chrX	76101797	76102419	23	623	157.554	0.894587	0.521183	-0.373404
chr4	149780070	149780808	29	739	-157.454	0.324819	0.513448	0.188628
chr16	94459638	94460771	23	1134	157.21	0.73439	0.440435	-0.293955
chr7	25397359	25397973	20	615	157.149	0.702561	0.385389	-0.317172
chr9	108294666	108295427	24	762	157.078	0.866797	0.579419	-0.287378
chr6	124808005	124808778	21	774	-156.877	0.312076	0.64954	0.337465
chr10	76032805	76034090	23	1286	156.87	0.643705	0.334911	-0.308794
chr12	92922667	92923772	18	1106	-156.768	0.393143	0.804629	0.411486
chr7	88621339	88622591	26	1253	-156.72	0.313079	0.597915	0.284836
chr6	73171238	73171920	21	683	156.609	0.374039	0.0997901	-0.274249
chr4	155524813	155525767	17	955	-156.237	0.293313	0.577976	0.284663
chr1	52522844	52524585	20	1742	-156.195	0.599253	0.910609	0.311356
chr15	100217863	100219006	22	1144	-156.119	0.429722	0.757088	0.327366
chr2	152163347	152164420	25	1074	-156.089	0.607241	0.881496	0.274255
chr8	127869217	127870593	25	1377	-156.087	0.533056	0.837423	0.304366
chr1	71984055	71985847	21	1793	-155.995	0.252464	0.562086	0.309621
chr3	137566749	137568080	20	1332	155.972	0.906957	0.609293	-0.297663
chr18	77857098	77858024	21	927	155.836	0.67699	0.37348	-0.303511
chr6	85954023	85954963	20	941	-155.656	0.341826	0.671226	0.3294
chr2	73731521	73732079	19	559	-155.586	0.4193	0.706479	0.287179
chr19	57492135	57493425	25	1291	-155.567	0.331408	0.682981	0.351573
chr18	55061416	55062461	29	1046	-155.391	0.145827	0.366644	0.220817
chr13	57822543	57823749	24	1207	155.178	0.71566	0.520664	-0.194996
chr1	13108564	13109389	22	826	154.966	0.767463	0.495059	-0.272404
chr7	4852175	4853192	22	1018	-154.964	0.442938	0.734816	0.291879
chr7	99931532	99932697	23	1166	-154.856	0.533217	0.784974	0.251756
chr7	27093018	27094021	29	1004	154.796	0.761346	0.463464	-0.297882
chr9	45831060	45832526	21	1467	-154.7	0.498731	0.708539	0.209808
chr7	35320139	35321013	22	875	154.042	0.791846	0.505077	-0.28677
chr5	138009743	138010699	19	957	154.029	0.645322	0.367008	-0.278314
chr5	138042933	138043546	15	614	-154.02	0.09746	0.515557	0.418097
chr5	35790321	35791065	21	745	-153.897	0.410271	0.763308	0.353037
chr5	123400428	123401352	25	925	-153.87	0.0689101	0.344534	0.275624
chr8	74746033	74748151	20	2119	-153.563	0.630135	0.928718	0.298582
chr6	5444571	5445596	18	1026	153.497	0.550223	0.245666	-0.304557
chr12	86011899	86012952	27	1054	153.462	0.609568	0.387462	-0.222106
chr7	129088194	129088916	21	723	153.291	0.855914	0.59107	-0.264844
chr4	139958068	139959135	26	1068	153.27	0.767946	0.537248	-0.230698
chr15	99263902	99265172	21	1271	153.201	0.767088	0.464772	-0.302316
chr4	124906050	124906959	21	910	-153.182	0.388781	0.7474	0.358619
chr16	93557934	93559142	27	1209	152.919	0.583636	0.395629	-0.188007
chr17	80505165	80507151	21	1987	152.863	0.835891	0.548942	-0.286949
chr3	144248214	144250237	22	2024	152.8	0.674806	0.458634	-0.216172
chr11	58997207	58998799	26	1593	152.791	0.837802	0.597464	-0.240337
chr1	193255946	193256890	22	945	-152.307	0.534411	0.789225	0.254814
chr8	23624308	23625441	20	1134	152.305	0.742236	0.500497	-0.241738
chr14	35427936	35429462	25	1527	152.297	0.579508	0.342064	-0.237444
chr16	29657158	29658461	22	1304	-152.147	0.328919	0.660045	0.331125
chr11	115012822	115013936	23	1115	-152.053	0.291795	0.565454	0.273659
chr5	65521857	65522837	26	981	-151.712	0.41402	0.63281	0.21879
chr13	47134451	47135904	19	1454	151.595	0.711282	0.384214	-0.327068
chr17	78780696	78782186	26	1491	-151.489	0.641848	0.889833	0.247985
chr2	12796613	12798090	15	1478	151.295	0.875569	0.399104	-0.476465
chr5	100762158	100763359	22	1202	151.163	0.713687	0.448109	-0.265578
chr4	118876956	118877904	18	949	151.086	0.64496	0.337154	-0.307807
chr17	83945048	83945775	25	728	-150.942	0.299754	0.616129	0.316375
chr2	166710772	166712240	20	1469	-150.874	0.524142	0.834352	0.31021
chr11	77787665	77788234	20	570	150.867	0.538837	0.31763	-0.221207
chr12	14155625	14156503	17	879	150.833	0.548464	0.140736	-0.407727
chr16	11170935	11172299	20	1365	-150.494	0.42402	0.735838	0.311817
chr11	118353075	118354103	22	1029	150.433	0.735657	0.493959	-0.241698
chr3	121901729	121903699	22	1971	150.34	0.554265	0.340854	-0.21341
chr2	167666828	167668263	22	1436	150.237	0.643629	0.315793	-0.327836
chr4	134150226	134151773	20	1548	150.216	0.875113	0.609254	-0.265859
chr10	20236751	20237862	19	1112	-150.202	0.572412	0.885127	0.312715
chr15	7100106	7101480	24	1375	149.841	0.707042	0.484242	-0.2228
chr15	9023945	9024873	20	929	149.731	0.726018	0.440358	-0.28566
chr2	165997654	165998851	27	1198	149.694	0.770174	0.632027	-0.138147
chr6	140238252	140238870	16	619	149.637	0.810424	0.411264	-0.399159
chr10	24254308	24255513	22	1206	-149.422	0.351975	0.630562	0.278587
chr13	69682522	69683540	22	1019	-149.001	0.483156	0.790759	0.307603
chr11	107116028	107117340	20	1313	148.746	0.893049	0.608668	-0.28438
chr3	96025755	96026213	18	459	-148.596	0.184898	0.462119	0.277221
chr5	125786534	125787724	22	1191	-148.589	0.326876	0.675753	0.348877
chr9	64485221	64486190	22	970	-148.546	0.193251	0.458633	0.265382
chr6	86423011	86423573	11	563	148.523	0.646472	0.144716	-0.501756
chr13	112608151	112608944	23	794	148.453	0.64024	0.402565	-0.237676
chr5	115431593	115432747	21	1155	148.379	0.679212	0.426986	-0.252226
chr18	66162922	66164668	19	1747	-148.374	0.417539	0.731993	0.314453
chr5	106244744	106245903	19	1160	148.137	0.81378	0.493358	-0.320422
chr17	30040693	30041677	16	985	148.113	0.728981	0.392634	-0.336347
chr9	42802666	42804376	21	1711	-148.036	0.526631	0.821825	0.295194
chr10	86334513	86335668	21	1156	-147.972	0.584077	0.810083	0.226006
chr11	102124212	102125448	19	1237	-147.898	0.469776	0.865802	0.396025
chr3	129506217	129507293	24	1077	147.714	0.758655	0.564699	-0.193955
chr11	102170591	102171001	24	411	-147.544	0.217959	0.55395	0.335991
chr7	31018345	31018706	23	362	-147.311	0.393355	0.657808	0.264453
chr6	6133503	6134302	19	800	-147.163	0.470822	0.752253	0.281432
chr17	74428060	74428667	15	608	-147.105	0.439617	0.799594	0.359977
chr4	137114395	137115360	18	966	-147.101	0.527495	0.886877	0.359382
chr8	48580087	48581060	21	974	-146.632	0.647902	0.915684	0.267782
chr10	127303524	127305508	23	1985	-146.465	0.485727	0.818973	0.333246
chr2	177757954	177758680	23	727	-146.403	0.0870894	0.286564	0.199475
chr3	127408380	127409189	24	810	-146.165	0.351588	0.64097	0.289383
chr10	110539600	110540493	27	894	-146.045	0.344197	0.570321	0.226124
chr1	20941559	20942066	24	508	-145.927	0.0710595	0.247415	0.176356
chr3	65169269	65170681	16	1413	-145.561	0.430126	0.769021	0.338895
chr10	118112943	118113924	23	982	-145.478	0.594562	0.833992	0.239431
chr15	83371440	83372822	22	1383	145.391	0.841683	0.630299	-0.211383
chr10	85389450	85390622	19	1173	-145.339	0.185543	0.629289	0.443746
chr10	129906953	129907551	27	599	-145.08	0.216048	0.509986	0.293937
chr18	35060384	35062252	22	1869	-145.078	0.397335	0.625985	0.22865
chr3	51181952	51182537	25	586	-144.981	0.339807	0.600311	0.260505
chr2	20821523	20821831	27	309	144.871	0.433525	0.150674	-0.282851
chr8	19437709	19438736	19	1028	144.779	0.80161	0.546509	-0.2551
chr6	5941955	5943366	23	1412	-144.543	0.550131	0.775752	0.225621
chr17	87820716	87821391	12	676	144.432	0.851009	0.420321	-0.430688
chr8	35518237	35519061	17	825	-144.131	0.394069	0.714181	0.320112
chr4	118814930	118815710	23	781	-144.104	0.489886	0.787399	0.297514
chr7	25843488	25844320	20	833	-143.987	0.599839	0.894858	0.295019
chr5	127985561	127986592	21	1032	143.876	0.834528	0.589958	-0.24457
chr7	105294338	105295677	25	1340	-143.677	0.288204	0.637877	0.349673
chr17	88664673	88665314	21	642	-143.627	0.445032	0.803257	0.358225
chr15	83035179	83036838	22	1660	-143.559	0.573609	0.748471	0.174862
chr2	132117882	132119468	20	1587	143.518	0.802333	0.534079	-0.268253
chr3	8963599	8964561	27	963	-143.502	0.223295	0.489519	0.266224
chr18	20752483	20753575	25	1093	-143.5	0.683736	0.891	0.207264
chr3	129294643	129296124	25	1482	-143.331	0.35386	0.618606	0.264746
chr10	60958308	60959531	19	1224	-143.288	0.50022	0.792034	0.291814
chr1	182154949	182156041	18	1093	143.281	0.566986	0.329899	-0.237086
chr13	22063173	22063988	11	816	143.081	0.809365	0.358481	-0.450884
chr17	50816804	50817904	18	1101	142.87	0.726215	0.423189	-0.303026
chr6	30567958	30568786	21	829	-142.821	0.358272	0.619385	0.261113
chr4	48421881	48423212	18	1332	142.807	0.850517	0.564598	-0.285919
chr1	60724556	60725530	21	975	-142.793	0.238529	0.472268	0.233738
chr10	107817530	107818494	22	965	142.743	0.822037	0.575558	-0.246478
chr9	21634142	21634888	17	747	-142.623	0.370513	0.674251	0.303737
chr4	149562079	149562651	20	573	-142.612	0.356369	0.644117	0.287748
chr8	121461351	121462290	15	940	-142.436	0.470016	0.840637	0.370621
chr2	155873526	155874223	25	698	-142.41	0.27212	0.585438	0.313318
chr4	45425112	45426494	20	1383	-142.311	0.233722	0.553701	0.319978
chr13	24917202	24918403	18	1202	-142.171	0.474264	0.790072	0.315808
chr5	104356550	104356969	17	420	-142.165	0.145791	0.501945	0.356155
chr17	29326079	29326772	20	694	-141.994	0.444842	0.742382	0.29754
chr19	29749859	29751508	20	1650	-141.891	0.365601	0.640847	0.275246
chr4	148523924	148524921	25	998	-141.727	0.164386	0.362019	0.197633
chr5	123417800	123418597	23	798	141.626	0.813243	0.483313	-0.32993
chr6	3283378	3284773	26	1396	141.383	0.903143	0.69929	-0.203854
chr3	144241338	144243428	25	2091	-141.351	0.577807	0.777959	0.200151
chr3	120872307	120873804	20	1498	141.338	0.632196	0.375924	-0.256272
chr10	126559878	126560960	18	1083	-141.265	0.51301	0.822324	0.309314
chr5	139677552	139678770	20	1219	-141.215	0.574493	0.830841	0.256349
chr8	109456310	109457131	22	822	-140.978	0.389394	0.635351	0.245957
chr5	151394970	151395765	18	796	-140.928	0.301892	0.60844	0.306549
chr9	71655897	71657149	17	1253	-140.445	0.503118	0.83541	0.332292
chr17	88008570	88009351	25	782	-140.302	0.427594	0.73359	0.305995
chr13	59789662	59790408	17	747	140.103	0.765731	0.41815	-0.347581
chr19	29562620	29563527	18	908	-140.028	0.386897	0.714741	0.327844
chr14	70455995	70457549	26	1555	-139.962	0.323944	0.587729	0.263784
chr12	89353882	89354901	27	1020	139.942	0.854177	0.722478	-0.131699
chr14	30811284	30812777	22	1494	-139.875	0.58272	0.817858	0.235138
chr1	158886201	158887413	19	1213	-139.702	0.529374	0.795625	0.266251
chr14	63956754	63957584	22	831	-139.669	0.258651	0.515079	0.256429
chr19	7473182	7473748	26	567	-139.653	0.446198	0.739756	0.293557
chr8	122724589	122726128	16	1540	139.629	0.832902	0.457444	-0.375458
chr2	158222675	158223018	9	344	-139.605	0.252869	0.772996	0.520127
chr5	147761095	147762203	16	1109	139.574	0.720375	0.400211	-0.320163
chr5	147397087	147397818	20	732	139.568	0.684858	0.353938	-0.330919
chr6	145224944	145225673	15	730	-139.56	0.356165	0.693942	0.337777
chr12	66136513	66137033	11	521	139.231	0.812917	0.324125	-0.488791
chr3	146761461	146762860	27	1400	-139.138	0.48639	0.667505	0.181115
chr15	90907420	90909214	22	1795	-138.991	0.580568	0.865793	0.285225
chr18	47053927	47055038	24	1112	138.96	0.829594	0.653136	-0.176459
chr18	50298267	50299222	19	956	138.821	0.608354	0.3382	-0.270154
chr2	18375376	18376034	19	659	-138.744	0.537991	0.790418	0.252427
chr18	62038748	62040171	21	1424	-138.652	0.620958	0.851782	0.230824
chr16	90842620	90843668	22	1049	138.503	0.713027	0.491258	-0.221769
chr15	75829058	75829486	27	429	138.449	0.265139	0.0804771	-0.184661
chr10	111035210	111036632	18	1423	138.42	0.62013	0.291053	-0.329078
chr1	61259213	61260557	26	1345	-138.326	0.583544	0.806198	0.222654
chr17	47625941	47626829	19	889	138.25	0.794479	0.513939	-0.28054
chr8	124527367	124528293	17	927	-138.222	0.292849	0.659802	0.366953
chr10	81817138	81817570	24	433	138.114	0.252288	0.108169	-0.144119
chr8	107666227	107666797	27	571	-137.964	0.601863	0.836962	0.235099
chr1	13566071	13567056	16	986	-137.903	0.564179	0.856048	0.291869
chr7	53247533	53248667	17	1135	-137.823	0.509231	0.834414	0.325183
chr9	77974035	77975180	23	1146	137.765	0.572104	0.359884	-0.21222
chr7	119645544	119646498	20	955	137.747	0.755194	0.482484	-0.27271
chr1	189427434	189428790	27	1357	137.706	0.422064	0.196527	-0.225537
chr11	100918090	100919489	21	1400	137.654	0.640999	0.396998	-0.244002
chr14	15126582	15127862	21	1281	-137.529	0.503015	0.743513	0.240498
chr8	129466995	129468447	21	1453	137.208	0.616926	0.372475	-0.244451
chr3	107698712	107699231	26	520	-137.182	0.0932838	0.297709	0.204425
chr2	170149442	170150397	21	956	-137.012	0.354741	0.64281	0.288069
chr11	117086210	117087383	23	1174	-136.965	0.469366	0.769645	0.300279
chr13	120199036	120199489	9	454	136.853	0.838096	0.361428	-0.476668
chr19	34579481	34581053	22	1573	-136.786	0.582254	0.827612	0.245358
chr10	5815082	5816070	11	989	136.773	0.743449	0.303017	-0.440432
chr19	36870236	36871579	26	1344	-136.738	0.270959	0.52193	0.250971
chr14	52541492	52543179	20	1688	-136.701	0.592344	0.842324	0.24998
chr17	87440887	87441575	19	689	136.594	0.727822	0.413203	-0.314619
chr4	145722588	145722812	25	225	136.545	0.615997	0.418025	-0.197972
chr4	153261756	153262819	18	1064	136.459	0.589446	0.347836	-0.24161
chr6	142718125	142719344	18	1220	136.303	0.777637	0.422191	-0.355446
chr17	46657373	46657886	22	514	-136.213	0.611936	0.881604	0.269668
chr15	82204177	82205188	22	1012	136.175	0.843947	0.638532	-0.205415
chr15	83828530	83829305	19	776	-136.06	0.377031	0.707259	0.330228
chr10	88862974	88864005	21	1032	136.05	0.885448	0.65648	-0.228968
chr13	37526282	37527029	20	748	-136.03	0.229913	0.496099	0.266186
chr2	172175167	172176388	26	1222	-135.673	0.292917	0.51655	0.223632
chr18	20723951	20725288	21	1338	-135.639	0.531446	0.836422	0.304976
chr13	37748711	37749518	22	808	135.587	0.575177	0.294934	-0.280243
chr10	126246740	126247908	24	1169	135.529	0.596067	0.347781	-0.248286
chr11	5085844	5087232	15	1389	135.451	0.881472	0.519629	-0.361844
chr9	55396866	55398103	17	1238	-135.33	0.517975	0.828	0.310026
chr6	49162657	49163283	20	627	135.215	0.492085	0.25274	-0.239345
chr7	104561124	104562013	19	890	135.188	0.736152	0.42749	-0.308662
chr7	31993132	31993638	26	507	135.134	0.48455	0.225873	-0.258677
chr13	101616760	101617508	21	749	135.069	0.718476	0.496248	-0.222228
chr8	124570748	124572032	21	1285	-135.026	0.429624	0.692106	0.262482
chr3	154309627	154310340	24	714	-134.903	0.447523	0.74211	0.294587
chr9	7913972	7914771	25	800	-134.787	0.326485	0.550143	0.223658
chr5	120774979	120775817	24	839	-134.621	0.537211	0.792643	0.255432
chr8	72611742	72612624	23	883	-134.617	0.223682	0.550962	0.32728
chr10	120732944	120734075	20	1132	-134.594	0.451507	0.717795	0.266289
chr6	128319946	128320596	17	651	134.554	0.796536	0.522782	-0.273754
chr13	114386802	114387735	19	934	-134.529	0.440308	0.715383	0.275075
chr9	42264122	42265228	23	1107	-134.441	0.455492	0.7466	0.291108
chr17	6491791	6491969	18	179	134.387	0.319338	0.00346317	-0.315875
chr10	58878654	58879734	21	1081	134.324	0.810075	0.563338	-0.246737
chr11	101930618	101931647	20	1030	134.245	0.734929	0.457053	-0.277877
chr5	100039235	100040087	20	853	-134.188	0.433265	0.701436	0.268171
chr14	80242615	80243544	18	930	134.142	0.662416	0.373853	-0.288563
chr3	134292092	134294001	27	1910	134.128	0.562766	0.407669	-0.155096
chr5	110273707	110274311	14	605	-133.951	0.348698	0.659749	0.31105
chr2	162947858	162948816	13	959	-133.839	0.239918	0.607196	0.367278
chr4	9697002	9697738	17	737	-133.829	0.234058	0.552642	0.318584
chr15	86755474	86756511	21	1038	-133.763	0.398296	0.65023	0.251934
chr17	56071328	56072072	26	745	-133.743	0.0785113	0.256139	0.177628
chr4	40101982	40102875	18	894	-133.726	0.383941	0.679662	0.295722
chr7	141690927	141691742	15	816	133.704	0.655121	0.29861	-0.356512
chr17	34116730	34117967	15	1238	-133.658	0.432931	0.76294	0.330009
chr11	102261897	102262890	20	994	-133.648	0.415075	0.70504	0.289965
chr1	95011242	95012389	23	1148	133.614	0.564646	0.315845	-0.248802
chr8	125574322	125576169	25	1848	133.406	0.701833	0.500201	-0.201632
chr5	125947481	125948024	15	544	-133.366	0.386115	0.735158	0.349044
chr13	67212734	67213563	18	830	133.331	0.82995	0.563716	-0.266234
chr6	100120582	100121407	23	826	133.274	0.62262	0.375016	-0.247604
chr17	86792167	86793454	21	1288	-133.172	0.549369	0.804397	0.255028
chr3	153594090	153595114	18	1025	-133.045	0.5269	0.900654	0.373754
chr19	5756327	5756855	18	529	-132.997	0.359703	0.641945	0.282242
chr3	81586952	81587651	18	700	-132.979	0.413665	0.615457	0.201793
chr8	28360205	28361674	20	1470	-132.905	0.426247	0.70402	0.277773
chr7	133889618	133890436	16	819	-132.877	0.180942	0.52924	0.348298
chr4	75973056	75974176	21	1121	-132.62	0.440208	0.701577	0.261368
chr6	52025395	52026380	21	986	132.611	0.764669	0.548156	-0.216513
chr2	11923129	11924563	18	1435	-132.599	0.296714	0.556975	0.260262
chr6	120404068	120404967	21	900	-132.487	0.305691	0.510056	0.204365
chr16	23195305	23196315	18	1011	-132.472	0.516717	0.820846	0.304128
chr16	32200503	32201362	19	860	132.471	0.692854	0.329537	-0.363317
chr5	147759485	147759951	13	467	-132.407	0.290034	0.649306	0.359272
chr4	122770134	122770984	21	851	-132.176	0.236129	0.477465	0.241336
chr10	116451001	116451428	11	428	-132.155	0.346508	0.792652	0.446144
chr12	25768151	25769189	22	1039	-132.12	0.601646	0.837014	0.235368
chr8	87347640	87347771	12	132	-132.067	0.348992	0.757788	0.408796
chr11	45886014	45886911	15	898	-132.063	0.414672	0.784728	0.370056
chr1	62813594	62814240	20	647	-132.046	0.527241	0.778204	0.250963
chr10	115767702	115768515	22	814	-131.951	0.352578	0.6108	0.258222
chr15	99942736	99944527	23	1792	131.945	0.619264	0.408071	-0.211193
chr1	134047343	134048465	19	1123	131.927	0.624131	0.340203	-0.283928
chr9	22017628	22019333	15	1706	131.872	0.75977	0.382457	-0.377313
chr2	169713683	169714477	18	795	131.87	0.862521	0.607376	-0.255145
chr9	95694057	95694734	17	678	131.69	0.833116	0.571681	-0.261434
chr12	82300024	82300902	23	879	-131.675	0.44233	0.656342	0.214012
chr12	106956678	106957363	22	686	131.621	0.675169	0.425497	-0.249672
chr7	28041898	28043098	20	1201	-131.557	0.54371	0.83124	0.287531
chr4	53487627	53488867	22	1241	-131.418	0.681547	0.899001	0.217454
chr4	150174491	150175442	18	952	131.373	0.493056	0.253543	-0.239513
chr5	92805641	92806654	13	1014	131.353	0.741464	0.219175	-0.52229
chr11	88758237	88759611	21	1375	131.262	0.727854	0.447569	-0.280285
chr11	120009072	120009933	18	862	131.19	0.829479	0.551388	-0.278092
chr10	92940019	92941198	21	1180	131.089	0.879536	0.646131	-0.233406
chr11	115254847	115255416	24	570	-130.801	0.482522	0.849731	0.367209
chr13	95693226	95694449	23	1224	-130.788	0.467724	0.711351	0.243626
chr11	115850731	115851587	19	857	-130.66	0.511448	0.804023	0.292574
chr14	35431260	35432866	19	1607	-130.631	0.379233	0.680602	0.30137
chr10	59040279	59041897	19	1619	130.52	0.48665	0.202814	-0.283836
chr10	116866652	116867180	11	529	130.502	0.876995	0.358047	-0.518947
chr13	58278859	58279684	12	826	130.468	0.843429	0.42071	-0.42272
chr9	43537779	43538821	24	1043	130.241	0.440297	0.237675	-0.202623
chr7	30118837	30119903	17	1067	-130.204	0.480593	0.843587	0.362995
chr10	119109761	119110641	20	881	130.124	0.838781	0.557058	-0.281723
chr15	5185092	5186078	20	987	130.116	0.56241	0.327029	-0.235381
chr18	56737880	56738894	12	1015	130.092	0.884334	0.530325	-0.354009
chr5	114439253	114440036	24	784	-130.048	0.523887	0.78136	0.257473
chr16	38255633	38256921	20	1289	129.94	0.817807	0.56688	-0.250927
chr13	33854454	33855585	22	1132	129.929	0.621107	0.436193	-0.184914
chr5	99768722	99769944	25	1223	-129.887	0.193853	0.416646	0.222792
chr7	105535597	105536854	18	1258	129.883	0.671078	0.42827	-0.242808
chr5	104020781	104022084	18	1304	-129.86	0.511106	0.815113	0.304007
chr6	52240119	52240721	16	603	-129.854	0.160329	0.538375	0.378045
chr1	90009370	90010651	19	1282	129.721	0.828329	0.579951	-0.248378
chr19	55282058	55282997	24	940	-129.702	0.490075	0.72885	0.238775
chrX	150157385	150158394	25	1010	129.612	0.39922	0.231353	-0.167867
chr5	22892303	22893193	21	891	-129.552	0.16429	0.446295	0.282006
chr5	125289170	125290069	13	900	129.239	0.858377	0.515795	-0.342582
chr7	86098184	86099852	20	1669	-129.057	0.472776	0.74809	0.275314
chr1	123423455	123424109	20	655	129.051	0.471889	0.229213	-0.242675
chr10	77031494	77032911	22	1418	-129.014	0.581514	0.806115	0.224602
chr18	38506992	38508385	17	1394	128.958	0.602055	0.332542	-0.269513
chr15	100916567	100917596	18	1030	-128.944	0.520344	0.79592	0.275576
chr7	86417003	86417373	10	371	128.857	0.691278	0.204348	-0.48693
chr19	4051775	4052842	15	1068	128.788	0.644261	0.29881	-0.345451
chr7	55393277	55394001	9	725	-128.778	0.0397861	0.545566	0.50578
chr11	100779618	100781518	19	1901	-128.728	0.540629	0.784317	0.243689
chr13	59827401	59828236	17	836	-128.548	0.367921	0.689253	0.321332
chr13	62817890	62819215	17	1326	128.428	0.863035	0.549351	-0.313685
chr4	134353080	134355002	24	1923	128.423	0.471418	0.284006	-0.187412
chr17	86602658	86603608	24	951	128.385	0.578739	0.353304	-0.225434
chr9	48455532	48456673	21	1142	128.343	0.772373	0.535799	-0.236574
chr6	120040513	120041256	16	744	128.227	0.602756	0.323911	-0.278845
chr5	147410894	147411685	15	792	-128.113	0.40876	0.770245	0.361486
chr2	17820784	17821751	22	968	-128.078	0.570921	0.818948	0.248026
chr8	60278536	60279139	14	604	-127.988	0.233701	0.609153	0.375452
chr10	9618922	9619677	22	756	127.912	0.470129	0.274244	-0.195885
chr1	44199812	44201043	17	1232	127.822	0.845683	0.500766	-0.344918
chr10	99062101	99062461	10	361	-127.707	0.480026	0.951544	0.471518
chr13	35474236	35475893	20	1658	-127.63	0.477321	0.73302	0.255699
chr9	70064442	70065368	19	927	-127.535	0.516557	0.777147	0.260591
chr19	7209129	7209807	19	679	-127.469	0.169489	0.519752	0.350264
chr13	19529842	19530620	18	779	-127.224	0.420388	0.724631	0.304243
chr7	111501191	111501861	15	671	-127.138	0.105527	0.429803	0.324276
chr4	149512007	149513005	18	999	-127.094	0.444729	0.728776	0.284046
chr12	82962569	82963620	23	1052	127.019	0.585354	0.33499	-0.250363
chr15	84068993	84069799	21	807	-126.94	0.40949	0.686169	0.276678
chr17	5893025	5894469	15	1445	-126.846	0.4332	0.666088	0.232888
chr3	127161433	127162672	20	1240	-126.584	0.322644	0.573248	0.250604
chr2	165725913	165726688	17	776	-126.467	0.418167	0.702086	0.283919
chr19	34736617	34737805	20	1189	-126.452	0.587175	0.831966	0.244791
chr1	194956853	194957665	14	813	126.372	0.529014	0.209147	-0.319867
chr12	112387701	112389065	19	1365	-126.326	0.509132	0.781222	0.27209
chr3	85590470	85591749	19	1280	-126.227	0.57136	0.827743	0.256383
chr8	122109283	122110293	18	1011	-126.224	0.526496	0.840445	0.313949
chr8	127158671	127159862	21	1192	-126.216	0.372827	0.63846	0.265633
chr5	64689414	64690486	16	1073	-126.075	0.485972	0.796608	0.310636
chr2	30817865	30819178	23	1314	-126.059	0.551237	0.78698	0.235742
chr5	147861206	147861954	21	749	-126.004	0.371961	0.633849	0.261888
chr9	25290228	25291019	20	792	-125.944	0.510307	0.76939	0.259082
chr12	100632492	100633373	15	882	-125.779	0.407628	0.711321	0.303692
chr11	53291671	53292154	18	484	-125.778	0.355266	0.630969	0.275703
chr4	48601188	48602245	20	1058	125.694	0.727984	0.458791	-0.269193
chr1	33965619	33966896	20	1278	-125.57	0.344763	0.616738	0.271975
chr11	75306376	75307360	17	985	125.554	0.710747	0.391622	-0.319126
chr2	162799192	162800270	21	1079	-125.469	0.429835	0.683904	0.254069
chr5	111588535	111589304	22	770	-125.454	0.577362	0.835026	0.257664
chr8	111884051	111885210	22	1160	-125.428	0.47079	0.719706	0.248916
chr15	77754287	77755165	20	879	125.42	0.655546	0.40948	-0.246066
chr1	178755467	178756724	15	1258	-125.391	0.416867	0.780432	0.363565
chr11	88515641	88516655	21	1015	125.362	0.660736	0.441365	-0.219371
chr4	117922525	117923767	17	1243	-125.336	0.476025	0.794812	0.318787
chr6	48615264	48616485	21	1222	-125.326	0.408123	0.616032	0.207909
chr13	47129303	47130515	19	1213	125.299	0.736259	0.427721	-0.308538
chr15	31187614	31188573	22	960	-125.284	0.387392	0.69418	0.306788
chr6	70821243	70822439	25	1197	-125.204	0.248676	0.394402	0.145726
chr8	119938614	119939555	15	942	125.171	0.881252	0.581902	-0.299349
chr11	58727807	58728491	19	685	-125.1	0.325535	0.591747	0.266211
chr10	115099214	115100684	19	1471	125.04	0.826086	0.589172	-0.236913
chr11	95439494	95440367	21	874	-124.902	0.242725	0.573533	0.330808
chr2	128392251	128393485	18	1235	-124.827	0.399551	0.712022	0.31247
chr8	11381713	11383814	19	2102	124.815	0.79464	0.530621	-0.264019
chr8	74004751	74005095	25	345	-124.692	0.635255	0.836896	0.201642
chr12	114458743	114460381	22	1639	124.587	0.459706	0.177681	-0.282025
chr4	70952260	70952994	21	735	124.582	0.69433	0.400783	-0.293547
chr15	25755731	25756633	23	903	124.532	0.755011	0.576441	-0.17857
chr5	33077781	33079107	17	1327	124.458	0.646046	0.364125	-0.281922
chr19	29400325	29401101	15	777	124.418	0.620685	0.337718	-0.282967
chr15	96100361	96101570	15	1210	-124.321	0.494852	0.781131	0.286278
chr15	77685790	77687125	21	1336	-124.321	0.389095	0.622608	0.233513
chr15	94388821	94390138	19	1318	-124.316	0.525936	0.771969	0.246033
chr1	179599977	179600582	20	606	124.24	0.858424	0.544998	-0.313426
chr2	121975796	121976919	20	1124	-124.24	0.403251	0.668995	0.265744
chr10	127187007	127187632	22	626	124.113	0.578895	0.339128	-0.239767
chr11	100453702	100454814	17	1113	-124.093	0.445267	0.752878	0.307611
chr7	52353552	52354045	20	494	124.069	0.874802	0.643386	-0.231416
chr11	3093256	3093512	25	257	123.86	0.742209	0.606199	-0.136009
chr6	24464684	24465804	17	1121	-123.853	0.448513	0.710928	0.262415
chr16	94915139	94916249	16	1111	-123.838	0.406576	0.736914	0.330338
chr15	76125524	76125852	19	329	-123.813	0.341908	0.63116	0.289253
chr6	35328481	35329868	16	1388	-123.739	0.384404	0.689983	0.305579
chr17	74235307	74235965	12	659	123.71	0.729578	0.199598	-0.52998
chr17	82070772	82071811	17	1040	123.609	0.630377	0.336073	-0.294304
chr6	112314937	112315624	15	688	123.608	0.713239	0.431376	-0.281863
chr5	42140940	42141797	15	858	123.601	0.518834	0.164616	-0.354218
chr4	125759450	125760679	16	1230	123.498	0.852236	0.552446	-0.29979
chr9	78225395	78226021	16	627	-123.468	0.478695	0.837235	0.35854
chr6	146634260	146634931	18	672	123.286	0.590477	0.318994	-0.271483
chr3	32408049	32408873	17	825	-123.271	0.345996	0.600268	0.254272
chr18	83071566	83072512	18	947	-123.195	0.232091	0.491816	0.259724
chr12	66175433	66175979	11	547	-123.185	0.175462	0.591571	0.41611
chr11	97684149	97684929	15	781	-123.169	0.447504	0.817437	0.369934
chr3	98232172	98232948	15	777	-122.978	0.165228	0.598381	0.433154
chr5	149588734	149589328	20	595	-122.929	0.568028	0.840277	0.272249
chr17	4640360	4642090	21	1731	-122.927	0.528473	0.774225	0.245752
chr16	93822194	93822972	19	779	122.822	0.605068	0.299208	-0.30586
chr3	158222322	158223027	15	706	-122.816	0.101013	0.477584	0.376572
chr5	20931606	20932459	14	854	-122.781	0.392647	0.687972	0.295325
chr16	85800149	85800740	13	592	-122.77	0.248098	0.596937	0.348839
chr14	105415252	105416602	22	1351	122.757	0.664791	0.512052	-0.152739
chr19	57070951	57072156	20	1206	-122.709	0.518066	0.78306	0.264994
chr19	59663925	59664546	17	622	-122.604	0.439173	0.751269	0.312096
chr4	119764357	119764421	11	65	122.582	0.885375	0.423204	-0.46217
chr1	36371396	36372435	16	1040	122.458	0.855656	0.574912	-0.280744
chr8	125999542	126000196	21	655	122.435	0.708435	0.41719	-0.291245
chr6	52169657	52170351	21	695	122.362	0.504508	0.237976	-0.266532
chr11	115479894	115480807	20	914	122.288	0.739183	0.497202	-0.241981
chr16	90779448	90780862	16	1415	-122.273	0.516313	0.825496	0.309183
chr7	38074948	38075900	21	953	122.203	0.594581	0.32765	-0.266931
chr6	24298022	24298797	17	776	122.134	0.640497	0.404754	-0.235743
chr14	52001730	52002482	19	753	122.026	0.855781	0.578177	-0.277605
chr18	82885889	82886979	17	1091	121.992	0.478475	0.234234	-0.244242
chr12	82945756	82946481	22	726	-121.991	0.307914	0.54915	0.241236
chr1	7387000	7387148	6	149	-121.908	0.213287	0.871461	0.658174
chr12	77545187	77546504	19	1318	-121.834	0.623697	0.844638	0.220942
chr13	44612280	44613527	22	1248	121.77	0.813701	0.610293	-0.203408
chr16	93590888	93591425	20	538	-121.708	0.406773	0.680984	0.274211
chr1	36157626	36158881	16	1256	121.611	0.739472	0.456774	-0.282698
chr13	113368147	113368549	12	403	121.564	0.679539	0.253134	-0.426405
chr5	135464658	135465599	19	942	-121.488	0.364868	0.649785	0.284917
chr1	93213698	93215002	17	1305	-121.417	0.285968	0.632472	0.346504
chr10	3167140	3168537	17	1398	-121.408	0.563294	0.807007	0.243712
chr3	95043833	95044522	22	690	-121.392	0.628777	0.836359	0.207582
chr11	97385603	97386100	14	498	121.116	0.806033	0.476816	-0.329217
chr8	126153945	126155033	22	1089	-120.808	0.354524	0.612969	0.258445
chr3	145401509	145402239	16	731	-120.803	0.513561	0.820827	0.307266
chr13	101445752	101446872	19	1121	-120.705	0.581957	0.806275	0.224318
chr4	95461339	95462633	14	1295	-120.688	0.491754	0.802849	0.311096
chr16	93819013	93820383	20	1371	120.564	0.592167	0.220926	-0.371241
chr16	17222315	17222599	21	285	120.344	0.319311	0.0709158	-0.248395
chr10	79807936	79808934	22	999	120.331	0.649126	0.429536	-0.219591
chr18	56633348	56634232	23	885	-120.192	0.443536	0.663702	0.220166
chr1	138336311	138337518	19	1208	120.183	0.798395	0.539535	-0.25886
chr15	74786745	74788498	20	1754	-120.162	0.242822	0.514118	0.271296
chr10	79340095	79341316	21	1222	-119.964	0.401327	0.677321	0.275994
chr1	93341168	93342212	19	1045	119.703	0.610809	0.404079	-0.20673
chr13	31911953	31913190	22	1238	-119.608	0.435605	0.631883	0.196278
chr16	87246520	87247177	21	658	-119.498	0.360288	0.64219	0.281901
chr8	125821944	125822603	19	660	-119.014	0.529276	0.768092	0.238816
chr3	146111441	146112339	19	899	118.909	0.800206	0.54178	-0.258427
chr5	99847910	99848752	20	843	118.404	0.76715	0.563702	-0.203448
chr9	75609823	75611490	23	1668	118.348	0.5716	0.403583	-0.168018
chr11	4574942	4576225	19	1284	-118.319	0.445721	0.686746	0.241026
chr17	72310913	72311594	19	682	118.196	0.775379	0.551897	-0.223482
chr9	29618810	29620973	20	2164	118.014	0.747605	0.532149	-0.215456
chr2	131372388	131372969	19	582	-117.83	0.159766	0.488326	0.328559
chr8	121948309	121949128	22	820	-117.634	0.412264	0.710386	0.298122
chr10	127007685	127008600	20	916	117.328	0.582137	0.337957	-0.24418
chr7	87938227	87939719	20	1493	117.3	0.923408	0.717495	-0.205913
chr7	57007665	57008448	20	784	-117.272	0.3313	0.572907	0.241607
chr19	43834479	43835832	19	1354	-117.174	0.689629	0.905492	0.215863
chr9	54914803	54916607	19	1805	-117.067	0.651596	0.811547	0.159951
chr10	20206301	20207087	21	787	-117.062	0.398841	0.665609	0.266768
chr7	91301162	91302409	19	1248	-116.935	0.233398	0.529776	0.296378
chr5	35755136	35756549	19	1414	-116.89	0.472548	0.720732	0.248184
chr19	4070478	4071260	20	783	116.776	0.345315	0.169966	-0.175349
chr11	52097425	52097768	21	344	-116.481	0.217978	0.472528	0.25455
chr13	107863112	107863902	22	791	-116.381	0.453583	0.655197	0.201615
chr11	102260401	102260943	22	543	-116.366	0.161317	0.456036	0.294718
chr8	114781329	114782392	20	1064	-116.325	0.389151	0.631908	0.242758
chr9	21794865	21795791	22	927	116.087	0.429236	0.208943	-0.220293
chr8	47925923	47927269	21	1347	-115.951	0.614754	0.859287	0.244534
chr2	169740367	169741150	20	784	115.858	0.847356	0.590805	-0.256551
chr7	53034459	53035148	24	690	-115.754	0.239202	0.442616	0.203414
chr5	149697147	149697951	20	805	-115.464	0.64784	0.877009	0.229169
chr13	112586237	112588000	22	1764	-115.214	0.22889	0.411403	0.182512
chr13	39461213	39462344	20	1132	115.157	0.665978	0.439984	-0.225994
chr5	24500971	24501901	20	931	-115.031	0.641283	0.845021	0.203737
chr9	69563333	69564788	21	1456	-114.941	0.328834	0.569271	0.240437
chr6	55261997	55263488	21	1492	114.927	0.885172	0.689971	-0.195201
chr14	79888397	79889217	19	821	114.852	0.70754	0.487852	-0.219688
chr4	99292379	99293421	20	1043	-114.336	0.455452	0.674435	0.218983
chr11	70323547	70324535	23	989	-114.255	0.443118	0.675445	0.232327
chr3	121887054	121888026	22	973	-114.129	0.681812	0.88596	0.204148
chr18	65373546	65374306	20	761	114.033	0.761723	0.526718	-0.235005
chr8	106833062	106833604	21	543	-113.869	0.509086	0.784541	0.275455
chr15	6526827	6528293	20	1467	113.858	0.683013	0.472007	-0.211007
chr10	116267988	116268830	19	843	113.763	0.762707	0.587606	-0.175101
chr8	107125331	107126034	19	704	-113.596	0.198048	0.427605	0.229557
chr15	86025192	86025343	22	152	-113.583	0.402153	0.636013	0.23386
chr3	122332191	122332955	21	765	-113.507	0.158553	0.385812	0.227259
chr8	26690514	26691306	19	793	113.477	0.914201	0.672957	-0.241243
chr4	32568007	32568601	20	595	-113.415	0.628276	0.852733	0.224458
chr6	100265035	100266064	20	1030	113.381	0.788053	0.585325	-0.202728
chr9	83557817	83558664	21	848	-113.27	0.347691	0.574899	0.227208
chr16	96149574	96151140	20	1567	-113.043	0.429002	0.69402	0.265017
chr14	118547731	118548410	19	680	-112.783	0.5673	0.827869	0.260569
chr9	58094836	58095449	22	614	-112.608	0.47877	0.725965	0.247195
chr2	145496476	145498197	19	1722	112.562	0.854459	0.655647	-0.198812
chr7	126887582	126888204	19	623	-112.554	0.44882	0.821953	0.373133
chr1	135152852	135153911	19	1060	-112.292	0.515544	0.784581	0.269037
chr4	88366144	88366946	21	803	-112.161	0.579766	0.765863	0.186097
chr18	21384953	21386357	19	1405	-112.014	0.614763	0.820567	0.205803
chr11	26003078	26004080	19	1003	111.74	0.554545	0.342635	-0.21191
chr11	119112058	119112626	22	569	111.445	0.840539	0.634167	-0.206372
chr3	80686616	80687115	22	500	108.415	0.865885	0.662144	-0.203741
chr5	123570166	123570725	22	560	107.457	0.837034	0.627114	-0.20992
chr11	75095332	75096086	22	755	106.341	0.360723	0.17907	-0.181653
chr7	7088664	7089537	22	874	-106.171	0.352202	0.551569	0.199366

## Sheet: S6. Unique-Removed DMRs
Supplementary Table S6. Unique-Removed DMRs
Chromosome	Start	End	# CpGs	Width (bp)	Area T-Stat	BL6 Mean	CAST Mean	Mean Difference
chr9	21048296	21049699	109	1404	-706.375	0.137351	0.54542	0.408069
chr3	130393446	130395374	43	1929	-655.484	0.176978	0.751992	0.575014
chr12	8578620	8580688	40	2069	-642.957	0.229401	0.783422	0.554022
chr10	18268354	18270596	44	2243	-611.372	0.313014	0.797418	0.484404
chr14	118441446	118443272	47	1827	557.91	0.836891	0.373541	-0.463349
chr7	52402491	52404259	40	1769	-548.464	0.326054	0.88051	0.554456
chr4	133156328	133158204	59	1877	-541.387	0.159459	0.562209	0.40275
chr4	151481442	151482698	46	1257	-533.913	0.286914	0.80822	0.521306
chr17	71221811	71223584	37	1774	-496.733	0.355847	0.843916	0.488068
chr17	32006885	32009310	40	2426	-496.36	0.309652	0.819022	0.50937
chr18	54858795	54859884	25	1090	462.67	0.9139	0.214512	-0.699388
chr7	31098276	31099326	31	1051	-458.497	0.204883	0.763229	0.558346
chr4	79648182	79652079	48	3898	456.345	0.510149	0.0845489	-0.4256
chr14	92489038	92489603	37	566	451.976	0.906128	0.173286	-0.732842
chr9	110847016	110848845	56	1830	-448.24	0.515711	0.860908	0.345197
chr8	42301890	42304417	30	2528	-447.942	0.209012	0.727745	0.518733
chr10	11211395	11213156	33	1762	444.547	0.847103	0.367846	-0.479257
chr19	43584458	43587641	56	3184	-426.094	0.354695	0.705337	0.350642
chr11	113080167	113081956	45	1790	416.087	0.863694	0.456474	-0.40722
chr4	104917635	104919220	39	1586	-415.267	0.434687	0.883086	0.448399
chr1	173290238	173291355	44	1118	414.513	0.456681	0.145381	-0.3113
chr15	85445486	85446531	48	1046	410.99	0.63714	0.282658	-0.354482
chr15	94430499	94431975	35	1477	399.884	0.628785	0.225646	-0.403139
chr8	46194652	46196578	26	1927	-388.852	0.271195	0.847129	0.575934
chr9	22030900	22032530	40	1631	387.134	0.749746	0.191358	-0.558388
chr6	88055285	88056798	30	1514	-382.489	0.229092	0.755141	0.526049
chr13	47244785	47247301	43	2517	-379.471	0.439234	0.821356	0.382122
chr11	102171912	102173090	48	1179	-371.23	0.402627	0.790205	0.387578
chr7	52695546	52696292	35	747	369.386	0.873819	0.477642	-0.396176
chr4	131894384	131896579	36	2196	367.078	0.861681	0.484522	-0.37716
chr9	88961287	88962141	35	855	366.487	0.666775	0.0848797	-0.581895
chr5	77431236	77432781	41	1546	354	0.809889	0.456056	-0.353833
chr15	76496595	76497727	45	1133	342.306	0.785798	0.513568	-0.27223
chr19	43925793	43927498	31	1706	341.64	0.836421	0.461795	-0.374626
chr17	86862674	86864737	28	2064	-340.993	0.369108	0.859924	0.490816
chr16	30228674	30230610	35	1937	337.528	0.862529	0.465146	-0.397384
chr13	39533088	39534188	29	1101	335.845	0.596119	0.191487	-0.404632
chr15	82188562	82190029	23	1468	335.468	0.708084	0.202832	-0.505253
chr4	117460180	117461625	27	1446	-334.057	0.289834	0.721337	0.431503
chr5	103793406	103795043	32	1638	331.803	0.739761	0.309265	-0.430496
chr14	76906252	76908722	52	2471	330.041	0.744862	0.459518	-0.285344
chr3	96077446	96078188	18	743	329.601	0.853566	0.234209	-0.619357
chr5	65350046	65351879	34	1834	324.922	0.633967	0.22688	-0.407086
chr5	147842780	147843958	33	1179	323.567	0.874451	0.494417	-0.380034
chr19	46557592	46560178	42	2587	-323.493	0.396311	0.744754	0.348444
chr6	121196472	121198302	31	1831	-323.265	0.294349	0.739113	0.444764
chr17	32628767	32630039	41	1273	-321.191	0.388707	0.724626	0.335919
chrX	166364311	166365614	37	1304	319.959	0.764493	0.48282	-0.281673
chr13	114389648	114391573	44	1926	-310.796	0.512366	0.836102	0.323737
chr17	28144807	28146177	35	1371	309.793	0.559205	0.145079	-0.414125
chr8	114153372	114154882	31	1511	-306.732	0.265297	0.630161	0.364864
chr11	118586923	118588698	37	1776	-306.516	0.418406	0.749124	0.330718
chr14	56236548	56237484	35	937	-305.951	0.277005	0.66677	0.389765
chr3	95668444	95670549	35	2106	304.339	0.692843	0.342976	-0.349867
chr4	117809979	117810973	35	995	-302.011	0.407253	0.762818	0.355565
chr5	31553835	31554522	38	688	-300.915	0.340265	0.70104	0.360775
chr13	96730886	96732145	38	1260	-296.866	0.296469	0.712446	0.415978
chr17	78799902	78801732	39	1831	-295.572	0.418699	0.72944	0.31074
chr5	92821409	92822410	39	1002	-293.429	0.427511	0.806298	0.378787
chr18	74784112	74786699	28	2588	-292.915	0.408161	0.796974	0.388813
chr18	23978811	23980389	32	1579	-292.513	0.440151	0.85356	0.413409
chr4	117941046	117942811	37	1766	292.072	0.856548	0.560989	-0.295559
chr12	77389650	77391061	38	1412	-291.852	0.466886	0.881458	0.414572
chr16	22917834	22919417	35	1584	291.701	0.752103	0.357961	-0.394143
chr4	137885744	137887175	40	1432	-291.158	0.659679	0.908497	0.248817
chr5	147748705	147750067	36	1363	289.95	0.801239	0.454626	-0.346613
chr15	79502096	79502732	20	637	288.525	0.659893	0.111076	-0.548818
chr12	77371779	77374017	28	2239	-286.953	0.379342	0.78518	0.405838
chr4	138437304	138438777	32	1474	-286.29	0.412747	0.795074	0.382327
chr1	63175555	63177129	26	1575	-285.666	0.256851	0.724741	0.46789
chr3	120870875	120873804	44	2930	284.353	0.601974	0.376624	-0.22535
chr16	87610163	87611686	33	1524	-283.849	0.216129	0.627625	0.411496
chr2	154844127	154844864	30	738	-280.463	0.11753	0.559235	0.441705
chr12	16639854	16642361	39	2508	-279.746	0.353669	0.534903	0.181234
chr10	95142957	95144357	35	1401	-279.468	0.170083	0.556311	0.386227
chr2	72150456	72152224	29	1769	-278.668	0.416027	0.796046	0.380019
chr6	5329560	5331010	35	1451	278.528	0.734356	0.459651	-0.274706
chr2	102097792	102099213	23	1422	-277.649	0.360512	0.839073	0.478561
chr18	30428760	30429156	13	397	276.813	0.885195	0.0105522	-0.874643
chr12	86480837	86481977	28	1141	273.206	0.738694	0.340333	-0.398361
chr5	115935325	115936708	29	1384	272.8	0.810915	0.448185	-0.36273
chr4	135735851	135737372	39	1522	272.336	0.421566	0.124875	-0.296691
chr9	31060420	31062948	36	2529	271.227	0.474007	0.206663	-0.267344
chr8	81733274	81734394	25	1121	-268.646	0.257267	0.677849	0.420582
chr9	50308023	50309539	27	1517	-268.466	0.466018	0.907659	0.441641
chr19	40350346	40351932	40	1587	266.702	0.90263	0.545884	-0.356745
chr15	85792266	85794421	33	2156	-265.34	0.505674	0.812541	0.306868
chr11	48637781	48638562	26	782	265.265	0.404387	0.0261954	-0.378192
chr11	60609025	60610781	25	1757	-265.046	0.447774	0.863288	0.415514
chr3	149099975	149101622	26	1648	-264.35	0.39469	0.727574	0.332884
chr16	3632286	3633377	32	1092	-263.637	0.449949	0.757857	0.307908
chr2	166695620	166696917	25	1298	-261.791	0.423854	0.820627	0.396773
chr17	84234225	84235256	23	1032	-260.335	0.385378	0.884647	0.499269
chr7	25990317	25992008	31	1692	259.667	0.534534	0.190704	-0.34383
chr16	91348575	91349367	40	793	258.985	0.777458	0.427684	-0.349773
chr13	95076293	95077759	34	1467	-258.868	0.519149	0.822553	0.303404
chr18	77604110	77605633	30	1524	-258.742	0.439185	0.830301	0.391116
chr10	66363795	66365117	25	1323	-258.498	0.366706	0.77474	0.408034
chr8	126674906	126677069	32	2164	-258.329	0.460185	0.80482	0.344635
chr5	116489621	116491018	32	1398	-258.26	0.410871	0.733396	0.322525
chr7	56779505	56782114	36	2610	-257.891	0.255006	0.614132	0.359126
chr4	147843020	147844217	25	1198	256.562	0.896701	0.456875	-0.439826
chr17	45651704	45652990	28	1287	-256.484	0.467778	0.832098	0.36432
chr7	148108892	148110084	43	1193	256.266	0.454154	0.23963	-0.214524
chr14	9163761	9165506	22	1746	-255.553	0.367227	0.803014	0.435787
chr1	182158683	182160340	35	1658	-255.54	0.358721	0.718721	0.36
chr7	46910690	46911000	21	311	-254.498	0.369736	0.868538	0.498802
chr2	128791891	128792669	15	779	-253.845	0.184168	0.785358	0.60119
chr8	127614643	127616063	23	1421	253.666	0.78327	0.284402	-0.498868
chr7	134794794	134796457	28	1664	-253.478	0.516158	0.897119	0.380962
chr4	107093679	107095126	30	1448	-253.294	0.215311	0.557319	0.342008
chr15	81996542	81998041	34	1500	-252.543	0.43105	0.717869	0.286819
chr7	81065261	81066817	28	1557	252.399	0.735524	0.428298	-0.307226
chr4	45494141	45496522	34	2382	-251.446	0.424865	0.73152	0.306656
chr17	56790686	56792552	28	1867	-250.898	0.339537	0.695298	0.355761
chr2	158627769	158628813	31	1045	247.747	0.881482	0.596274	-0.285208
chr11	100431999	100433312	31	1314	-247.602	0.240193	0.609491	0.369298
chr19	11014711	11015761	37	1051	-246.865	0.292536	0.613975	0.321439
chr2	101952504	101954637	29	2134	-245.297	0.354204	0.7239	0.369696
chr14	122569864	122571615	32	1752	-245.163	0.404445	0.663135	0.25869
chr12	104585232	104587038	33	1807	-244.155	0.419675	0.67398	0.254306
chr5	115429703	115430733	29	1031	243.82	0.513228	0.205382	-0.307846
chr11	77289906	77291416	32	1511	-243.624	0.587095	0.910374	0.323279
chr9	72760815	72762110	26	1296	-243.072	0.504818	0.855266	0.350449
chr14	119411747	119413175	37	1429	243.042	0.856474	0.593825	-0.262649
chr15	8917408	8918651	29	1244	-242.839	0.39313	0.702486	0.309356
chr7	54252426	54254061	31	1636	-242.606	0.528441	0.849427	0.320986
chr8	42304805	42306125	17	1321	-242.554	0.351047	0.840303	0.489256
chr4	153201607	153203168	30	1562	241.95	0.704542	0.384042	-0.320499
chr10	21012057	21013318	21	1262	241.937	0.849622	0.314236	-0.535386
chr7	13546781	13548053	37	1273	-241.776	0.247506	0.514697	0.267191
chr18	81362452	81364212	33	1761	-240.923	0.380579	0.66994	0.28936
chr10	60971587	60973922	29	2336	-240.271	0.601662	0.896839	0.295177
chr19	37761062	37762122	33	1061	239.566	0.771755	0.348441	-0.423313
chr15	36884421	36885934	25	1514	239.214	0.759685	0.385389	-0.374297
chr4	136480733	136481987	34	1255	239.201	0.389379	0.135074	-0.254305
chr10	80748694	80749902	32	1209	-239.113	0.169029	0.43397	0.264941
chr12	110003371	110005100	34	1730	-238.163	0.308853	0.5906	0.281748
chr13	21334164	21336245	44	2082	237.953	0.379253	0.1702	-0.209053
chr4	57124358	57126175	21	1818	-237.501	0.369267	0.832525	0.463258
chr7	134510024	134511565	21	1542	235.914	0.836026	0.377798	-0.458228
chr17	33061198	33062156	36	959	-235.835	0.265968	0.597633	0.331665
chr11	80786560	80788856	30	2297	235.833	0.711004	0.436418	-0.274585
chr2	165752842	165753888	29	1047	235.309	0.866889	0.384059	-0.482829
chr5	116896580	116897467	30	888	-234.907	0.137991	0.5883	0.450309
chr14	104076216	104077832	28	1617	234.846	0.863953	0.479681	-0.384272
chr5	90990417	90992555	34	2139	-234.383	0.323075	0.560522	0.237448
chr11	111383551	111385394	34	1844	234.315	0.742735	0.469777	-0.272958
chr2	164239383	164240280	29	898	-233.504	0.420605	0.750619	0.330015
chr1	154284095	154285676	34	1582	-233.289	0.606401	0.86913	0.262729
chr7	70947363	70948313	22	951	232.475	0.851509	0.384196	-0.467313
chr14	51522918	51524966	37	2049	-232.439	0.602886	0.886154	0.283268
chr16	96365638	96366356	16	719	232.177	0.876285	0.365919	-0.510366
chr15	78853427	78856163	34	2737	-230.579	0.269356	0.594764	0.325408
chr4	117015257	117017208	31	1952	-230.564	0.413662	0.705102	0.29144
chr11	96688487	96689649	30	1163	-230.141	0.331109	0.650889	0.31978
chr17	26256712	26257752	28	1041	-229.989	0.507329	0.857939	0.35061
chr9	3198850	3200104	31	1255	229.874	0.391079	0.205959	-0.18512
chr16	91561406	91562516	29	1111	-229.341	0.451999	0.801751	0.349752
chr9	90209558	90211745	27	2188	-228.626	0.497294	0.738994	0.241699
chr3	83939415	83940801	22	1387	-227.124	0.53155	0.865994	0.334444
chr19	5406927	5407813	19	887	-226.87	0.148798	0.69737	0.548572
chr15	90933697	90934425	21	729	-226.12	0.383002	0.804603	0.421601
chr6	124427540	124429103	29	1564	-226.085	0.232743	0.619318	0.386575
chr2	72403329	72404595	27	1267	225.327	0.851793	0.521478	-0.330315
chr7	27092441	27094021	42	1581	222.962	0.774135	0.513348	-0.260787
chr4	139521272	139521984	37	713	-222.881	0.281004	0.6051	0.324096
chr15	96465068	96466174	22	1107	221.472	0.84621	0.481188	-0.365022
chr6	114881120	114882161	28	1042	-221.355	0.306632	0.619539	0.312906
chr4	35046842	35048093	37	1252	-220.937	0.15246	0.444449	0.291989
chr5	149796301	149797766	30	1466	220.683	0.769507	0.486157	-0.28335
chr2	158665114	158665587	22	474	220.2	0.714588	0.244356	-0.470232
chr4	70952260	70953526	31	1267	219.859	0.726492	0.44939	-0.277101
chr1	186764427	186765759	26	1333	219.534	0.812619	0.524306	-0.288313
chr2	52232669	52234750	32	2082	-218.917	0.64513	0.898106	0.252976
chr19	5654310	5655111	33	802	-218.199	0.306451	0.608909	0.302458
chr15	96200997	96202106	36	1110	-218.118	0.239631	0.6241	0.384469
chr4	88400876	88401475	24	600	217.601	0.860699	0.392213	-0.468486
chr3	65389709	65391282	28	1574	-216.866	0.36159	0.66696	0.30537
chr3	8955200	8956688	31	1489	216.636	0.817178	0.476929	-0.340249
chr3	101318591	101320489	27	1899	216.525	0.716208	0.474908	-0.241299
chr11	80415828	80417422	29	1595	-216.226	0.396024	0.626836	0.230812
chr6	100520707	100521254	29	548	215.692	0.446496	0.126082	-0.320415
chr17	81097238	81098694	23	1457	-214.066	0.447933	0.794631	0.346697
chr2	154502440	154503814	29	1375	214.064	0.552042	0.277684	-0.274358
chr4	138499671	138501040	30	1370	213.743	0.58401	0.336204	-0.247806
chr6	120968720	120970179	28	1460	-212.914	0.575805	0.855771	0.279966
chr12	53581219	53582592	23	1374	212.737	0.701491	0.357045	-0.344447
chr14	46185781	46186811	21	1031	-212.455	0.326413	0.813257	0.486844
chr2	4955688	4956909	24	1222	-212.257	0.429171	0.80158	0.372409
chr18	78108148	78109562	15	1415	-212.208	0.350916	0.87329	0.522374
chr8	48848288	48849801	30	1514	211.665	0.566355	0.281206	-0.285149
chr1	95976839	95977779	28	941	-211.582	0.505449	0.830041	0.324592
chr9	121037104	121037474	41	371	211.479	0.493164	0.265443	-0.22772
chr16	18622982	18624502	42	1521	210.97	0.692408	0.425125	-0.267283
chr5	124690416	124691943	36	1528	210.606	0.682972	0.394429	-0.288543
chr11	61290582	61291935	30	1354	210.494	0.69924	0.459873	-0.239368
chr14	75466684	75467327	26	644	210.179	0.870545	0.413252	-0.457293
chr9	42068196	42070685	33	2490	-210.088	0.275424	0.586301	0.310876
chr3	152140703	152142671	30	1969	-209.556	0.113176	0.431555	0.31838
chr6	134220636	134222084	30	1449	209.08	0.852508	0.63158	-0.220928
chr2	103908923	103910878	33	1956	-207.614	0.561521	0.771687	0.210166
chr5	118387976	118389120	33	1145	-207.523	0.404327	0.704498	0.300171
chr6	48486880	48487830	37	951	207.484	0.325143	0.131523	-0.193619
chr8	24485303	24487073	25	1771	207.144	0.734168	0.46882	-0.265349
chr15	57851405	57852694	28	1290	207.108	0.862986	0.614729	-0.248257
chr4	149688556	149689814	28	1259	206.94	0.946087	0.677358	-0.268729
chr1	137066293	137067586	29	1294	-206.197	0.34476	0.614593	0.269833
chr10	5813423	5814739	18	1317	206.161	0.745666	0.353178	-0.392488
chr7	135041001	135043020	29	2020	205.362	0.589955	0.261993	-0.327963
chr17	47978454	47979665	27	1212	-204.905	0.248741	0.55185	0.303109
chr13	105607912	105608828	19	917	204.573	0.54882	0.167541	-0.381279
chr12	8223017	8224429	23	1413	-204.277	0.527853	0.845432	0.317579
chr2	120966999	120967627	15	629	204.107	0.692061	0.225059	-0.467002
chr1	12854023	12856329	29	2307	203.587	0.472515	0.240415	-0.2321
chr15	100217719	100219123	25	1405	-202.987	0.482535	0.803598	0.321063
chr18	70704539	70706019	32	1481	-202.859	0.415057	0.678815	0.263758
chr4	151600965	151602491	27	1527	-202.387	0.538903	0.873908	0.335004
chr9	81000485	81000997	16	513	202.271	0.816353	0.348625	-0.467727
chr10	68727575	68728873	31	1299	-201.972	0.556927	0.885373	0.328445
chr13	47256712	47257817	17	1106	201.052	0.851292	0.407544	-0.443748
chr5	149802098	149803338	29	1241	-200.858	0.645036	0.87575	0.230714
chr7	80787663	80789969	25	2307	200.716	0.762004	0.44497	-0.317034
chr12	29275305	29277472	27	2168	-200.308	0.368461	0.736371	0.36791
chr10	127657937	127659269	22	1333	200.305	0.805672	0.428775	-0.376897
chr8	87125351	87126299	29	949	-199.743	0.181629	0.475155	0.293527
chr11	64401272	64402815	25	1544	-199.25	0.46847	0.774132	0.305661
chr9	104239980	104241438	32	1459	199.103	0.59837	0.388691	-0.209679
chr6	99593513	99595112	24	1600	-198.921	0.486786	0.79417	0.307384
chr15	98847758	98849083	25	1326	198.7	0.779146	0.41331	-0.365836
chr6	122577367	122578116	21	750	-198.568	0.340446	0.726109	0.385663
chr10	66182144	66182984	29	841	198.554	0.808092	0.468409	-0.339682
chr15	81604503	81605882	23	1380	198.543	0.571214	0.246934	-0.32428
chr2	167232650	167233464	22	815	198.539	0.894695	0.405124	-0.489571
chr13	72953543	72955243	35	1701	-198.407	0.149402	0.486352	0.33695
chr17	48786144	48787106	28	963	-198.217	0.51013	0.818573	0.308443
chr10	116164429	116165735	31	1307	-197.905	0.498068	0.739637	0.241569
chr7	25118087	25118824	29	738	197.876	0.492732	0.215458	-0.277274
chr10	116482752	116483736	27	985	-197.706	0.472703	0.827552	0.354849
chr1	188791513	188792167	29	655	196.71	0.897622	0.666928	-0.230694
chr5	123644978	123646130	24	1153	-196.678	0.450022	0.801261	0.351239
chr15	75741179	75741954	29	776	-196.653	0.314347	0.600779	0.286432
chr4	144485530	144485973	33	444	196.291	0.296296	0.0546436	-0.241652
chr9	46078230	46079509	38	1280	-195.508	0.20679	0.431187	0.224397
chr5	106193433	106194490	24	1058	195.503	0.891469	0.606367	-0.285102
chr11	110309259	110310682	26	1424	-195.313	0.290477	0.585123	0.294646
chr2	152519407	152520825	28	1419	-195.07	0.522906	0.815801	0.292895
chr10	107941069	107941792	22	724	-194.708	0.465041	0.816671	0.35163
chr10	86240292	86241022	19	731	-194.417	0.32532	0.677527	0.352207
chr18	42844739	42846148	35	1410	194.334	0.53036	0.347175	-0.183185
chr7	28035879	28038612	28	2734	-194.3	0.585811	0.871516	0.285705
chr14	115232291	115233576	23	1286	193.752	0.772921	0.470851	-0.30207
chr19	8943529	8944987	23	1459	-193.621	0.555975	0.908438	0.352463
chr15	101117116	101118543	31	1428	-193.474	0.36405	0.638764	0.274713
chr11	101001027	101002570	26	1544	-193.225	0.468669	0.784743	0.316074
chr8	122833122	122834240	30	1119	192.346	0.566328	0.257973	-0.308355
chr5	149832019	149833406	31	1388	-191.952	0.487983	0.72196	0.233978
chr1	154918822	154920146	31	1325	-191.398	0.461837	0.810903	0.349066
chr18	43741089	43742044	30	956	-190.62	0.492514	0.771136	0.278622
chr7	105294338	105295805	29	1468	-190.134	0.334733	0.674129	0.339396
chr18	38307075	38309094	27	2020	-189.734	0.488864	0.773106	0.284242
chr5	100985347	100987108	31	1762	-189.657	0.515959	0.739176	0.223218
chr13	62659583	62660429	26	847	-189.637	0.0455182	0.174896	0.129378
chr4	151399586	151400629	21	1044	-188.758	0.271593	0.644009	0.372416
chr19	4057306	4058871	29	1566	188.473	0.754589	0.423376	-0.331213
chr15	90906976	90909214	28	2239	-188.284	0.583057	0.885985	0.302928
chr4	139140222	139141304	26	1083	188.143	0.595384	0.324882	-0.270502
chr15	60652223	60653908	20	1686	188.058	0.695941	0.298177	-0.397764
chr3	27182035	27184018	35	1984	187.267	0.455045	0.243217	-0.211828
chr2	166611324	166612028	22	705	-187.245	0.157033	0.543491	0.386457
chr13	44768748	44769796	31	1049	-187.206	0.259263	0.541225	0.281962
chr19	57492135	57493541	27	1407	-186.935	0.337105	0.704583	0.367478
chr4	134150133	134151785	24	1653	186.932	0.88357	0.607827	-0.275743
chr17	34088172	34088896	29	725	186.658	0.526449	0.187114	-0.339335
chr13	55255875	55257063	21	1189	186.606	0.710225	0.356219	-0.354006
chr6	29446102	29447278	25	1177	186.395	0.71437	0.380562	-0.333808
chr15	81758252	81758934	13	683	-186.334	0.251409	0.786577	0.535168
chr15	96890160	96891204	26	1045	185.992	0.656089	0.362622	-0.293467
chr16	32814436	32816118	32	1683	-185.78	0.391134	0.689254	0.29812
chr14	65788972	65789961	28	990	185.687	0.638768	0.3307	-0.308068
chr14	22444162	22445531	27	1370	185.588	0.881689	0.612573	-0.269116
chr19	7271197	7272079	25	883	185.278	0.648463	0.405164	-0.2433
chr10	120172895	120174112	28	1218	-185.054	0.318194	0.609354	0.291159
chr2	169177216	169178471	18	1256	-184.867	0.489605	0.858412	0.368807
chr6	21969271	21970974	28	1704	184.553	0.739439	0.506195	-0.233243
chr10	39910337	39911777	33	1441	-184.079	0.523011	0.767583	0.244572
chr8	97586997	97587824	20	828	183.958	0.844068	0.505679	-0.338389
chr15	82207322	82208832	26	1511	-183.658	0.304453	0.579916	0.275464
chr18	68852135	68853205	15	1071	-183.472	0.296148	0.796985	0.500838
chr8	97875002	97875718	24	717	-183.452	0.180659	0.510643	0.329984
chr5	113069642	113070676	23	1035	-183.45	0.363862	0.764458	0.400597
chr7	148107745	148108341	26	597	183.347	0.42626	0.180763	-0.245498
chr1	78533917	78534716	23	800	-183.326	0.0758428	0.35228	0.276437
chr4	106427674	106428947	21	1274	182.954	0.888699	0.548887	-0.339812
chr12	109458133	109459273	22	1141	182.915	0.863585	0.522907	-0.340677
chr15	97168150	97169530	23	1381	-182.848	0.459438	0.833367	0.373929
chr18	38506718	38508571	22	1854	182.679	0.563094	0.267096	-0.295998
chr5	138037446	138038648	25	1203	-182.608	0.666433	0.937621	0.271188
chr9	7913720	7914771	26	1052	-181.866	0.331735	0.578386	0.246651
chr4	104881687	104882904	24	1218	181.724	0.736937	0.479408	-0.257529
chr10	93511769	93513692	27	1924	-181.095	0.385922	0.654587	0.268665
chr10	107810281	107811829	26	1549	180.992	0.893518	0.620764	-0.272754
chr1	135959665	135960511	32	847	-180.81	0.176719	0.469087	0.292368
chr12	52219182	52220117	21	936	180.656	0.656352	0.338387	-0.317965
chr15	100273498	100274984	27	1487	-180.362	0.174891	0.479989	0.305098
chr18	10532037	10533356	32	1320	-179.917	0.387842	0.623207	0.235366
chr8	86184571	86185741	30	1171	-179.839	0.439927	0.776924	0.336997
chr14	52100164	52101916	27	1753	179.819	0.770458	0.41759	-0.352868
chr3	144116759	144117725	21	967	179.596	0.714925	0.435552	-0.279373
chr6	31064016	31065832	31	1817	-179.09	0.245109	0.563592	0.318482
chr13	120277182	120277373	35	192	178.822	0.487189	0.0918231	-0.395366
chr9	111019123	111019913	19	791	178.215	0.689082	0.280218	-0.408865
chr4	32920357	32921762	23	1406	-178.194	0.550168	0.888126	0.337958
chr3	129775761	129777308	23	1548	-178.149	0.395191	0.656497	0.261306
chr11	97676233	97677648	23	1416	178.02	0.844846	0.600393	-0.244453
chr9	71617246	71618181	19	936	-177.956	0.25328	0.589908	0.336629
chr3	95116508	95118376	23	1869	177.949	0.759109	0.43967	-0.319439
chr16	35471764	35473336	27	1573	-177.535	0.519468	0.853688	0.33422
chr7	72511793	72513611	28	1819	-177.015	0.394492	0.641723	0.247231
chr11	102876609	102877558	28	950	-176.517	0.503755	0.777554	0.273799
chr7	74804830	74805791	16	962	-176.414	0.355688	0.796461	0.440773
chr10	126607533	126608007	33	475	176.123	0.547146	0.341346	-0.2058
chr7	28111376	28111771	24	396	176.015	0.732079	0.351985	-0.380094
chr8	125815010	125815904	18	895	-176.001	0.438202	0.805971	0.367769
chr7	36471371	36472786	28	1416	175.983	0.388634	0.155032	-0.233602
chr18	76381664	76382686	21	1023	-175.896	0.443433	0.777137	0.333704
chr15	99566080	99567470	16	1391	175.881	0.801545	0.377018	-0.424527
chr9	44576393	44576989	13	597	175.867	0.817906	0.338792	-0.479114
chr8	86609941	86611297	17	1357	175.673	0.880089	0.429765	-0.450324
chr2	150514876	150515898	18	1023	175.603	0.531786	0.16272	-0.369066
chr14	63787607	63788600	28	994	-175.578	0.491126	0.849956	0.35883
chr7	148614848	148615614	29	767	-175.424	0.390383	0.610305	0.219922
chr14	55200559	55201820	20	1262	-175.233	0.472819	0.823883	0.351064
chr11	50743913	50744608	22	696	-175.139	0.188989	0.551886	0.362897
chr10	80384077	80385326	24	1250	175.108	0.641067	0.395348	-0.245719
chr10	95241915	95243891	27	1977	-174.719	0.237233	0.493154	0.255921
chr3	10397951	10399711	26	1761	174.053	0.757374	0.515818	-0.241555
chr10	86193179	86194241	24	1063	-174.044	0.134307	0.46159	0.327284
chr19	41821224	41822486	25	1263	173.961	0.812365	0.501861	-0.310504
chr10	60772242	60773661	25	1420	-173.905	0.566606	0.915549	0.348943
chr5	115431593	115432932	24	1340	173.27	0.705653	0.449164	-0.25649
chr9	43537661	43538917	30	1257	173.076	0.452849	0.247048	-0.2058
chr15	74786688	74788860	27	2173	-172.722	0.257718	0.532911	0.275193
chr8	124527164	124528617	21	1454	-172.275	0.351689	0.698336	0.346647
chr17	39147458	39148853	18	1396	-171.731	0.410724	0.79536	0.384637
chr2	27437607	27438999	20	1393	-171.659	0.375114	0.719544	0.34443
chr1	194908516	194909914	21	1399	-171.388	0.386692	0.721258	0.334565
chr15	10914226	10914661	14	436	-171.309	0.33893	0.826686	0.487756
chr7	88621314	88622591	27	1278	-171.175	0.326152	0.619739	0.293588
chr14	33305662	33306979	24	1318	-171.125	0.542197	0.857118	0.31492
chr8	87228072	87228854	31	783	-171.019	0.248009	0.500734	0.252726
chr9	105711366	105712408	27	1043	170.313	0.668422	0.428209	-0.240213
chr10	126306328	126307990	27	1663	-170.292	0.390139	0.664255	0.274116
chr7	25843213	25844320	23	1108	-170.219	0.599966	0.901212	0.301245
chr15	9023733	9024873	22	1141	170.075	0.729334	0.425166	-0.304168
chr12	29583331	29585586	24	2256	-169.985	0.378918	0.681594	0.302677
chr8	73899740	73900087	32	348	-169.688	0.300117	0.600048	0.299931
chr19	37507407	37508429	21	1023	-169.558	0.298498	0.57904	0.280541
chr10	125385692	125386875	27	1184	169.256	0.665207	0.441708	-0.223499
chr18	90677421	90678052	15	632	-168.545	0.440503	0.821321	0.380818
chr17	34265170	34266407	24	1238	-168.461	0.394094	0.667643	0.273549
chr5	122724970	122725818	26	849	168.271	0.630127	0.280808	-0.349318
chr19	37767644	37768150	29	507	168.193	0.569435	0.207178	-0.362257
chr6	89185636	89186555	31	920	-167.713	0.382968	0.681004	0.298037
chr3	14861954	14863145	25	1192	-167.569	0.186073	0.530344	0.344271
chr11	90057071	90058859	25	1789	-167.41	0.4919	0.725335	0.233435
chr4	128674087	128675290	26	1204	-167.344	0.481697	0.728237	0.24654
chr1	64081547	64082594	25	1048	-167.309	0.573839	0.821029	0.24719
chr2	152163347	152164420	25	1074	-167.218	0.597057	0.881615	0.284558
chr7	129303107	129303588	25	482	-167.177	0.00929082	0.281211	0.27192
chr16	31575793	31576982	21	1190	-167.136	0.419115	0.722825	0.30371
chr4	147532637	147533265	18	629	166.944	0.736833	0.446888	-0.289945
chr14	15126582	15127981	22	1400	-166.773	0.494401	0.759447	0.265046
chr5	65521857	65523042	29	1186	-166.655	0.429084	0.641491	0.212407
chr6	49185724	49187146	25	1423	-166.585	0.544812	0.885244	0.340432
chr15	101760225	101761305	30	1081	-166.579	0.238877	0.456465	0.217588
chr5	149552996	149553860	22	865	-166.182	0.292087	0.559549	0.267462
chr18	13114287	13115004	17	718	-166.054	0.186499	0.526349	0.33985
chr6	29947495	29948840	23	1346	166.05	0.722085	0.473252	-0.248833
chr2	169880028	169881276	24	1249	-165.842	0.624343	0.875072	0.250729
chr10	79738031	79739427	22	1397	-165.784	0.52816	0.794126	0.265966
chr5	99768722	99770064	27	1343	-165.464	0.197972	0.481303	0.28333
chr6	124807991	124808778	22	788	-165.417	0.302934	0.63772	0.334787
chr17	5854093	5854762	25	670	165.181	0.869742	0.588158	-0.281584
chr9	42263957	42265276	27	1320	-165.163	0.478674	0.76469	0.286015
chr7	129088126	129088916	22	791	164.833	0.866542	0.6026	-0.263941
chr2	158223338	158224772	15	1435	-164.827	0.377129	0.760391	0.383262
chr7	4852175	4853355	23	1181	-164.373	0.461546	0.743067	0.28152
chr1	173495793	173497354	24	1562	-164.318	0.344285	0.537802	0.193516
chr17	78780696	78782186	26	1491	-164.288	0.602683	0.868144	0.265461
chr14	25177418	25178758	22	1341	164.007	0.663551	0.410818	-0.252733
chr18	24042827	24044152	24	1326	163.762	0.859469	0.621275	-0.238194
chr16	93604880	93605510	19	631	-163.453	0.16197	0.475629	0.313658
chr15	8528954	8530007	27	1054	163.131	0.65516	0.377933	-0.277227
chr4	135729027	135729731	20	705	-163.113	0.0474012	0.384183	0.336781
chr5	106244744	106246307	25	1564	162.989	0.792026	0.527247	-0.264778
chr6	31095726	31097213	25	1488	-162.94	0.334333	0.553415	0.219082
chr18	55011855	55013503	26	1649	-162.86	0.608342	0.817708	0.209365
chr1	134223154	134224374	26	1221	-162.842	0.510338	0.781072	0.270734
chr3	145981678	145982730	29	1053	162.715	0.764883	0.592693	-0.17219
chr9	110232217	110233039	25	823	-162.7	0.359345	0.618329	0.258983
chr8	23233929	23234930	17	1002	-162.667	0.375055	0.712541	0.337486
chr10	8268535	8268711	7	177	162.614	0.875936	0.0219615	-0.853974
chr4	134854091	134854978	17	888	-162.512	0.390647	0.782428	0.391781
chr1	193646130	193646752	15	623	-162.2	0.28349	0.722658	0.439169
chr7	4781793	4782894	26	1102	-162.001	0.308913	0.591098	0.282185
chr16	90349702	90349816	10	115	-161.996	0.155053	0.81637	0.661317
chr7	20518461	20519208	17	748	-161.981	0.246095	0.630794	0.384699
chr7	52996978	52998014	25	1037	-161.357	0.401851	0.714293	0.312442
chr1	193255946	193256890	22	945	-161.088	0.565409	0.8138	0.24839
chr17	83945048	83945836	26	789	-160.945	0.318489	0.636608	0.318119
chr8	127869217	127870593	25	1377	-160.629	0.532572	0.829165	0.296594
chr15	11939612	11940594	30	983	-160.202	0.297487	0.522352	0.224866
chr14	64112430	64113271	31	842	159.744	0.734709	0.479541	-0.255168
chr6	5444571	5445596	18	1026	159.702	0.546097	0.241862	-0.304235
chr10	111035210	111036722	19	1513	159.147	0.626428	0.271894	-0.354534
chr9	95743876	95745097	18	1222	159.082	0.625044	0.274981	-0.350063
chr3	96025748	96026213	19	466	-158.585	0.177397	0.454568	0.277172
chr4	4719059	4719551	17	493	-158.024	0.315908	0.663645	0.347737
chr6	3283378	3284956	27	1579	158.009	0.900841	0.698628	-0.202213
chr7	35444736	35446210	24	1475	157.934	0.686349	0.384977	-0.301372
chr7	31004323	31005733	27	1411	-157.831	0.309099	0.600744	0.291645
chr4	155524813	155525767	17	955	-157.782	0.302226	0.59365	0.291423
chr7	25397359	25397973	20	615	157.582	0.702574	0.389421	-0.313152
chr12	106585087	106586422	17	1336	157.518	0.710001	0.382602	-0.327399
chr6	86422956	86423573	12	618	157.275	0.606741	0.132402	-0.474339
chr6	145224944	145225673	15	730	-157.246	0.34992	0.724593	0.374672
chr14	118547506	118548580	24	1075	-156.964	0.579263	0.848313	0.26905
chr11	96724599	96725518	24	920	-156.889	0.406829	0.715429	0.3086
chr7	35319979	35321013	24	1035	156.863	0.782028	0.499422	-0.282606
chr13	37758159	37759104	29	946	-156.593	0.200442	0.379394	0.178952
chr12	20850884	20851639	30	756	-156.076	0.512765	0.810827	0.298062
chr8	23727175	23727917	27	743	-156.004	0.572997	0.77887	0.205872
chr16	90779391	90781030	19	1640	-155.117	0.509366	0.832135	0.322769
chr7	148092974	148093742	21	769	-155.073	0.229537	0.559497	0.32996
chr13	30436542	30437923	25	1382	155.048	0.580627	0.41617	-0.164457
chr5	138042933	138043546	15	614	-154.559	0.0911326	0.516223	0.42509
chr17	34084396	34085638	24	1243	-154.476	0.544554	0.789677	0.245124
chr2	166710772	166712240	20	1469	-154.461	0.53491	0.854926	0.320017
chr9	117991334	117992637	25	1304	-154.366	0.610698	0.867776	0.257078
chr2	162947858	162948816	13	959	-154.282	0.218238	0.636345	0.418107
chr2	172175167	172176435	28	1269	-154.241	0.284035	0.506331	0.222296
chr16	94897499	94898723	26	1225	153.629	0.893948	0.725343	-0.168605
chr5	115046485	115047899	29	1415	-153.605	0.224313	0.477682	0.253369
chr11	5608134	5608560	16	427	153.498	0.740196	0.35674	-0.383456
chr6	140238252	140238870	16	619	153.285	0.797245	0.391268	-0.405977
chr8	23624308	23625441	20	1134	153.279	0.796688	0.554836	-0.241852
chr17	80505165	80507151	21	1987	153.179	0.842408	0.551687	-0.290721
chr15	6526583	6528293	23	1711	153.121	0.687795	0.474928	-0.212867
chr3	137566749	137568080	20	1332	153.027	0.898028	0.60421	-0.293818
chr15	83944374	83946590	23	2217	-153.024	0.413386	0.741129	0.327743
chr4	48692968	48693912	19	945	-152.887	0.502579	0.811235	0.308656
chr1	24556915	24558405	27	1491	152.35	0.707022	0.500001	-0.207021
chr7	31018345	31018706	23	362	-152.18	0.393355	0.66598	0.272625
chr7	104897297	104898561	23	1265	-151.755	0.144412	0.43815	0.293738
chr1	186697600	186698532	28	933	151.564	0.569657	0.326517	-0.243141
chrX	98717306	98718115	27	810	151.101	0.724911	0.440752	-0.284158
chr13	47134451	47135904	19	1454	150.977	0.719826	0.385182	-0.334643
chr4	149562079	149562651	20	573	-150.86	0.358507	0.644518	0.286011
chr18	80366234	80367148	27	915	-150.777	0.337401	0.619264	0.281863
chr11	58967123	58968699	22	1577	150.744	0.820892	0.578368	-0.242524
chr18	77857098	77858024	21	927	150.741	0.685358	0.403149	-0.282208
chr18	66162973	66165020	21	2048	-150.716	0.41651	0.718456	0.301946
chr17	84235628	84236544	17	917	-150.599	0.505662	0.920286	0.414625
chr15	83371072	83372822	24	1751	150.53	0.823181	0.612132	-0.211049
chr10	76032852	76034090	22	1239	150.468	0.642747	0.339849	-0.302899
chr2	73731521	73732079	19	559	-150.338	0.427859	0.708246	0.280388
chr10	92940019	92941274	24	1256	150.292	0.891285	0.667038	-0.224247
chr11	108751969	108752634	24	666	-150.251	0.291325	0.698101	0.406776
chr10	41922288	41923763	24	1476	-150.115	0.405708	0.656588	0.25088
chr14	121651533	121652727	21	1195	-150.03	0.3707	0.711055	0.340355
chr19	29749859	29751601	23	1743	-149.986	0.408218	0.657869	0.249651
chr6	117560348	117561664	23	1317	-149.981	0.395916	0.713851	0.317935
chr4	141417371	141419063	26	1693	-149.964	0.675127	0.880757	0.20563
chr9	58094558	58095449	25	892	-149.942	0.471294	0.725979	0.254686
chr3	146761415	146762860	28	1446	-149.873	0.477699	0.667217	0.189517
chr2	30817836	30819302	28	1467	-149.807	0.555743	0.775251	0.219508
chr19	7209129	7209807	19	679	-149.611	0.164159	0.55648	0.392321
chr19	47547346	47548103	20	758	-149.076	0.481307	0.762226	0.280919
chr3	65169269	65170681	16	1413	-149.06	0.435325	0.767979	0.332654
chr7	104563591	104565120	18	1530	148.822	0.561854	0.204631	-0.357223
chr9	114739613	114741186	24	1574	-148.76	0.331262	0.606513	0.27525
chr3	81586758	81587651	22	894	-148.679	0.420526	0.612168	0.191642
chr19	18651916	18653497	24	1582	148.679	0.785797	0.561501	-0.224296
chr3	148739833	148740656	25	824	148.661	0.681932	0.429623	-0.252309
chr5	123400428	123401352	25	925	-148.129	0.070565	0.345488	0.274923
chr15	99942569	99944527	27	1959	147.963	0.600587	0.403726	-0.196861
chr14	122152983	122153868	19	886	147.848	0.740515	0.443507	-0.297008
chr19	19182894	19184088	20	1195	147.48	0.54454	0.248687	-0.295853
chr7	99931532	99932697	23	1166	-147.33	0.55047	0.79636	0.24589
chr7	20402083	20402897	22	815	-147.256	0.0224989	0.286224	0.263725
chr17	89003065	89004103	24	1039	-147.207	0.504093	0.733461	0.229368
chr11	118353075	118354103	22	1029	147.178	0.733301	0.499383	-0.233918
chr10	126246667	126247908	25	1242	147.171	0.586691	0.33577	-0.250921
chr17	50816804	50817904	18	1101	147.16	0.741783	0.445952	-0.29583
chr5	138009743	138010699	19	957	147.11	0.634781	0.366667	-0.268114
chr8	72611742	72612664	24	923	-147.014	0.234133	0.567595	0.333462
chr6	145881180	145881514	19	335	146.983	0.53394	0.221029	-0.312911
chr17	87970127	87971150	25	1024	-146.854	0.235348	0.497722	0.262375
chr3	129294663	129296171	25	1509	-146.803	0.360693	0.613364	0.252671
chr1	180989902	180991264	27	1363	146.645	0.72486	0.517111	-0.20775
chr2	162798659	162799906	24	1248	-146.576	0.327606	0.598484	0.270878
chr13	112694990	112696001	22	1012	146.534	0.789328	0.525699	-0.263629
chr7	87583782	87585001	26	1220	-146.425	0.644136	0.828279	0.184143
chr1	74116398	74117656	16	1259	-146.23	0.278845	0.580468	0.301623
chr2	131959064	131961011	20	1948	146.185	0.779073	0.506281	-0.272792
chr12	86012162	86012952	26	791	146.163	0.611331	0.394567	-0.216764
chr10	110539600	110540493	27	894	-146.133	0.344197	0.570321	0.226124
chr10	118112766	118113826	23	1061	-146.076	0.59226	0.839351	0.247091
chrX	150157385	150158667	29	1283	146.047	0.391322	0.23024	-0.161082
chr5	113593908	113594957	27	1050	-145.55	0.240785	0.498668	0.257883
chr1	169283944	169285170	20	1227	145.461	0.684616	0.351933	-0.332683
chr2	177757954	177758680	23	727	-145.439	0.0870894	0.287025	0.199935
chr5	65272145	65273465	17	1321	-145.344	0.396612	0.732605	0.335993
chr2	167666828	167668263	22	1436	145.23	0.64408	0.330329	-0.313751
chr4	122769854	122770984	25	1131	-145.174	0.288647	0.522131	0.233484
chr10	116866652	116867180	11	529	145.088	0.880474	0.345338	-0.535135
chr4	118814930	118815710	23	781	-145.038	0.517135	0.798199	0.281064
chr12	72211878	72212585	27	708	144.921	0.387627	0.136398	-0.251229
chr16	55815006	55816016	27	1011	144.847	0.824332	0.600879	-0.223453
chr6	120040324	120041256	19	933	144.681	0.670923	0.382938	-0.287985
chr9	111376181	111377452	27	1272	-144.513	0.325388	0.552498	0.22711
chr5	125786534	125787724	22	1191	-144.298	0.321115	0.675114	0.353999
chr9	42802767	42804376	20	1610	-144.006	0.533566	0.821697	0.288131
chr18	47053927	47055038	24	1112	143.913	0.832068	0.647345	-0.184723
chr16	38255633	38256921	20	1289	143.875	0.834406	0.566558	-0.267848
chr6	85953958	85954963	21	1006	-143.84	0.380224	0.674714	0.29449
chr5	120774979	120775989	27	1011	-143.669	0.537406	0.791211	0.253805
chr5	125947481	125948024	15	544	-143.555	0.351232	0.733989	0.382757
chr10	77031494	77033045	23	1552	-143.467	0.560509	0.79579	0.235281
chr12	66136513	66137033	11	521	143.392	0.823241	0.324825	-0.498416
chr17	88664673	88665314	21	642	-143.378	0.444579	0.808894	0.364315
chr1	179599977	179600757	21	781	143.338	0.85443	0.548052	-0.306379
chr17	30040693	30041677	16	985	143.297	0.720447	0.378944	-0.341502
chr1	13108564	13109389	22	826	143.296	0.739003	0.503225	-0.235778
chr5	114439253	114440085	25	833	-143.229	0.520426	0.775286	0.25486
chr3	51181923	51182661	27	739	-143.201	0.328315	0.581361	0.253046
chr8	74004751	74005149	28	399	-142.942	0.629542	0.835705	0.206163
chr11	90228726	90230276	23	1551	142.758	0.740524	0.490374	-0.25015
chr9	78225329	78226021	19	693	-142.47	0.524943	0.854541	0.329598
chr6	24464684	24465839	18	1156	-142.357	0.439561	0.713851	0.27429
chr10	85389450	85390622	19	1173	-142.214	0.192183	0.625194	0.433012
chr11	5920665	5921586	20	922	-142.154	0.492672	0.823336	0.330664
chr10	116873700	116874662	25	963	-142.012	0.400422	0.605589	0.205168
chr17	66908519	66909704	19	1186	141.964	0.714182	0.441906	-0.272277
chr13	85266324	85267090	16	767	141.951	0.525335	0.00464942	-0.520685
chr5	147761041	147762203	17	1163	141.883	0.683525	0.385584	-0.297942
chr14	63956754	63957584	22	831	-141.804	0.264142	0.537124	0.272981
chr15	31187614	31188573	22	960	-141.688	0.411601	0.734632	0.32303
chr17	36936399	36937165	17	767	-141.679	0.596079	0.796016	0.199937
chr9	21634142	21634888	17	747	-141.534	0.366559	0.659327	0.292769
chr5	33077781	33079107	17	1327	141.528	0.645216	0.332747	-0.312469
chr11	102170599	102171001	23	403	-141.434	0.22072	0.570533	0.349813
chr14	61742925	61744676	16	1752	-141.433	0.459378	0.797024	0.337646
chr4	153111990	153113077	21	1088	141.416	0.812815	0.546667	-0.266147
chr1	13521012	13522423	24	1412	141.232	0.606161	0.408796	-0.197365
chr3	85590470	85591749	19	1280	-141.15	0.539884	0.818036	0.278152
chr18	50298267	50299222	19	956	141.145	0.62182	0.351024	-0.270796
chr9	71558135	71559946	23	1812	-141.142	0.503551	0.755047	0.251496
chr15	100916567	100917884	19	1318	-141.087	0.553373	0.847731	0.294358
chr16	78541082	78542396	24	1315	141.036	0.700155	0.444705	-0.25545
chr5	75098621	75099661	19	1041	140.998	0.680419	0.375844	-0.304576
chr8	35518237	35519061	17	825	-140.822	0.361159	0.670216	0.309057
chr2	20821523	20821831	27	309	140.686	0.423703	0.146262	-0.277441
chr13	39460950	39462344	25	1395	140.668	0.679403	0.485751	-0.193651
chr5	147397087	147397818	20	732	140.537	0.682026	0.348833	-0.333193
chr8	87347640	87347771	12	132	-140.438	0.323481	0.754324	0.430843
chr6	35328481	35330064	24	1584	-140.341	0.347169	0.572013	0.224843
chr4	45424927	45426547	22	1621	-140.167	0.261571	0.542812	0.281241
chr2	12796613	12798090	15	1478	140.092	0.864226	0.407653	-0.456573
chr16	29657158	29658461	22	1304	-140.043	0.339291	0.637641	0.29835
chr10	86334513	86335668	21	1156	-139.962	0.599484	0.813656	0.214172
chr8	14878658	14879658	25	1001	-139.928	0.424497	0.66151	0.237014
chr10	126559878	126560960	18	1083	-139.654	0.509103	0.818992	0.309889
chr15	75829058	75829486	27	429	139.612	0.267926	0.0736224	-0.194304
chr8	121461351	121462354	16	1004	-139.605	0.482545	0.833	0.350455
chr9	21053872	21055314	22	1443	139.499	0.396691	0.209047	-0.187644
chr13	59789662	59790408	17	747	139.405	0.763216	0.417975	-0.345242
chr10	5815082	5816070	11	989	139.286	0.743811	0.30792	-0.435891
chr14	35431260	35432866	19	1607	-139.265	0.357396	0.66056	0.303164
chr9	115222963	115224484	20	1522	-139.242	0.667935	0.906469	0.238535
chr2	171787539	171789359	25	1821	139.156	0.816987	0.649108	-0.167879
chr13	112608151	112608944	23	794	139.093	0.641484	0.403405	-0.23808
chr3	96483720	96485140	21	1421	-138.82	0.549241	0.817486	0.268244
chr11	115012773	115013799	23	1027	-138.731	0.302156	0.560803	0.258647
chr5	148637255	148638548	23	1294	138.54	0.461521	0.213851	-0.24767
chr12	82962569	82963686	25	1118	137.907	0.580178	0.331414	-0.248764
chr3	127408292	127409189	25	898	-137.906	0.38539	0.654625	0.269236
chr11	77787665	77788234	20	570	137.647	0.53834	0.337701	-0.20064
chr15	76125512	76125852	21	341	-137.303	0.324462	0.603784	0.279322
chr18	54771130	54772912	23	1783	-137.264	0.247808	0.486865	0.239057
chrX	76101797	76102356	22	560	137.256	0.894107	0.519221	-0.374887
chr7	38074948	38075963	23	1016	137.225	0.596104	0.32819	-0.267913
chr2	132117643	132119423	20	1781	137.186	0.796308	0.53483	-0.261478
chr8	74746033	74748151	20	2119	-137.08	0.649715	0.925537	0.275822
chr11	100917797	100919489	22	1693	137.007	0.634622	0.396648	-0.237974
chr19	43569213	43570873	22	1661	-136.904	0.429612	0.680788	0.251176
chr16	87246596	87247571	26	976	-136.851	0.371181	0.625692	0.254511
chr11	102261897	102262890	20	994	-136.823	0.379631	0.687195	0.307564
chr9	79562129	79563224	26	1096	-136.754	0.375696	0.560467	0.184771
chr3	8963685	8964561	26	877	-136.632	0.234061	0.479491	0.24543
chr1	192570951	192571743	23	793	136.618	0.865006	0.640284	-0.224722
chr8	122109283	122110377	19	1095	-136.559	0.514591	0.837463	0.322872
chr14	77416483	77417913	19	1431	-136.547	0.451859	0.773982	0.322123
chr7	7088489	7089688	27	1200	-135.824	0.353499	0.550169	0.19667
chr14	100876301	100877486	25	1186	-135.791	0.215241	0.449315	0.234074
chr9	48455532	48456703	22	1172	135.651	0.761262	0.522635	-0.238626
chr4	149512007	149513031	19	1025	-135.517	0.454911	0.730293	0.275381
chr6	48615264	48616485	21	1222	-135.5	0.398249	0.626478	0.228229
chr11	115254836	115255416	25	581	-135.452	0.49514	0.846802	0.351662
chr18	55061416	55062364	26	949	-135.415	0.137569	0.346028	0.20846
chr11	45878412	45879694	25	1283	-135.362	0.259478	0.502841	0.243363
chr8	26690325	26691306	20	982	135.154	0.904156	0.622672	-0.281484
chr15	82204177	82205188	22	1012	134.593	0.838913	0.631395	-0.207518
chr5	123570028	123570725	25	698	134.566	0.838272	0.631856	-0.206416
chr13	69682522	69683540	22	1019	-134.508	0.517337	0.786303	0.268967
chr13	105622641	105623681	27	1041	134.453	0.920208	0.724688	-0.195519
chr2	30233953	30235538	22	1586	-134.278	0.574213	0.846391	0.272178
chr9	96284212	96285796	25	1585	-134.241	0.619095	0.815858	0.196763
chr4	62970657	62972276	22	1620	134.117	0.79943	0.515234	-0.284196
chr4	138415128	138416005	21	878	-134.027	0.367643	0.68379	0.316147
chr16	96357156	96358237	19	1082	133.988	0.693472	0.442857	-0.250614
chr17	47626031	47626996	21	966	133.891	0.837991	0.612245	-0.225746
chr3	154309627	154310340	24	714	-133.693	0.447523	0.74211	0.294587
chr9	108294666	108295407	22	742	133.588	0.867442	0.611406	-0.256036
chr11	106890985	106892170	25	1186	133.48	0.820799	0.642656	-0.178143
chr3	95496523	95498593	25	2071	133.436	0.582425	0.370556	-0.211869
chr14	30811284	30812777	22	1494	-133.383	0.585036	0.819386	0.234351
chr12	107107332	107108646	21	1315	-133.038	0.44962	0.780238	0.330618
chr12	112586353	112587833	26	1481	132.929	0.7762	0.602211	-0.173989
chr4	85995534	85997235	21	1702	-132.928	0.638135	0.885221	0.247085
chr18	74751137	74752934	24	1798	-132.678	0.662061	0.866538	0.204478
chr11	117086210	117087383	23	1174	-132.632	0.465848	0.778127	0.312278
chr11	66381104	66382843	24	1740	-132.605	0.189226	0.485008	0.295782
chr9	45831186	45832526	20	1341	-132.527	0.537908	0.732714	0.194807
chr9	70091958	70093141	24	1184	-132.487	0.561384	0.779279	0.217895
chr11	100779495	100781518	20	2024	-132.213	0.532241	0.77181	0.239569
chr19	7473239	7473748	25	510	-132.12	0.4444	0.735368	0.290968
chr16	91140697	91141878	23	1182	-131.902	0.423632	0.636633	0.213001
chr5	147407777	147409177	22	1401	-131.862	0.384618	0.687498	0.30288
chr12	82300024	82300902	23	879	-131.727	0.435893	0.643934	0.208042
chr11	88758237	88759611	21	1375	131.648	0.727854	0.444702	-0.283152
chr1	166948404	166949463	20	1060	-131.192	0.589868	0.854573	0.264706
chr7	28042102	28043098	19	997	-130.948	0.532949	0.831588	0.298639
chr13	114386802	114387833	20	1032	-130.696	0.440489	0.696797	0.256308
chr8	19437709	19438736	19	1028	130.509	0.823679	0.630929	-0.192749
chr4	148436444	148437309	21	866	-130.496	0.616844	0.895036	0.278193
chr1	134047343	134048465	19	1123	130.158	0.625237	0.343846	-0.281391
chr8	36912996	36914109	20	1114	-130.079	0.370349	0.631454	0.261105
chr10	88862974	88864005	21	1032	129.868	0.880627	0.663898	-0.216728
chr4	125257480	125258663	20	1184	129.807	0.636192	0.394437	-0.241754
chr7	91301162	91302409	19	1248	-129.603	0.235787	0.539694	0.303907
chr16	11170935	11172299	20	1365	-129.518	0.452266	0.729006	0.276741
chr10	127372927	127373895	23	969	-129.435	0.42552	0.666557	0.241037
chr5	35755136	35756677	21	1542	-129.377	0.508808	0.741015	0.232207
chr10	127303524	127305238	22	1715	-129.327	0.495826	0.812379	0.316552
chr15	99263902	99265138	20	1237	129.015	0.776902	0.497877	-0.279025
chr8	126781014	126781793	21	780	-128.806	0.510293	0.730495	0.220202
chr1	90009370	90010651	19	1282	128.108	0.816004	0.555445	-0.26056
chr6	5941793	5942966	22	1174	-127.835	0.574653	0.771996	0.197343
chr17	66828274	66829048	21	775	-127.81	0.241809	0.561871	0.320062
chr10	79340370	79341525	22	1156	-127.769	0.400199	0.69064	0.290441
chr3	144248439	144250237	21	1799	127.591	0.671392	0.48237	-0.189022
chr13	19529789	19530620	19	832	-127.031	0.446686	0.726871	0.280185
chr5	22892303	22893193	21	891	-126.779	0.159596	0.436258	0.276663
chr5	35790321	35791065	21	745	-126.741	0.448874	0.739372	0.290498
chr2	155873637	155874223	24	587	-126.556	0.277315	0.581947	0.304632
chr2	121975796	121976919	20	1124	-126.459	0.401511	0.663049	0.261538
chr3	52130661	52131663	23	1003	-126.262	0.570685	0.772075	0.20139
chr17	29326079	29326772	20	694	-126.129	0.462594	0.734273	0.271679
chr6	30567958	30568704	20	747	-126.12	0.348617	0.593327	0.24471
chr5	100476808	100478137	22	1330	-126.07	0.43499	0.691689	0.256699
chr3	135155387	135156617	25	1231	126.006	0.904426	0.627801	-0.276625
chr1	35926266	35927090	20	825	125.775	0.601192	0.323417	-0.277775
chr16	94459487	94460672	22	1186	125.715	0.755171	0.500323	-0.254848
chr17	87440887	87441575	19	689	125.546	0.724912	0.414269	-0.310642
chr15	83828530	83829305	19	776	-125.514	0.381452	0.692118	0.310667
chr13	98387358	98388986	19	1629	125.503	0.689219	0.430405	-0.258814
chr4	75973056	75974176	21	1121	-124.907	0.464562	0.702557	0.237995
chr5	120660711	120661692	22	982	124.766	0.393769	0.20082	-0.192949
chr10	60958080	60959531	20	1452	-124.263	0.548662	0.810381	0.261719
chr7	104561124	104562013	19	890	124.245	0.725385	0.439728	-0.285657
chr3	144240806	144242745	23	1940	-123.972	0.549719	0.746211	0.196492
chr7	104486231	104488286	22	2056	-123.554	0.566295	0.794236	0.227941
chr6	73171238	73171920	21	683	123.502	0.321869	0.117719	-0.20415
chr12	60141052	60141851	20	800	-123.315	0.151198	0.42003	0.268832
chr11	99298923	99299700	23	778	122.58	0.461241	0.257823	-0.203418
chr12	25768151	25769189	22	1039	-122.567	0.613413	0.830018	0.216606
chr4	139958068	139959095	22	1028	122.535	0.776644	0.54646	-0.230184
chr5	147861206	147861954	21	749	-122.525	0.3553	0.618584	0.263285
chr4	128771994	128772727	22	734	122.239	0.649686	0.466562	-0.183124
chr12	100649944	100651871	20	1928	121.705	0.87867	0.629	-0.24967
chr19	40836315	40837024	23	710	-121.19	0.336376	0.619472	0.283096
chr3	14381201	14382219	23	1019	-120.706	0.351374	0.56217	0.210796
chr2	5596489	5597618	23	1130	-120.673	0.531767	0.808527	0.27676
chr1	155544484	155545178	23	695	-120.528	0.2387	0.445565	0.206865
chr13	54807946	54808943	23	998	-119.84	0.600075	0.840495	0.240421
chr14	99262361	99263618	24	1258	-119.728	0.577645	0.739709	0.162064
chr8	59977972	59978765	23	794	119.488	0.545511	0.366118	-0.179393
chr4	88366144	88366954	22	811	-119.264	0.582673	0.770521	0.187848
chr17	88008570	88009330	23	761	-119.057	0.453224	0.740312	0.287088
chr2	84359222	84360490	23	1269	118.528	0.586046	0.413017	-0.17303
chr4	131476017	131476396	23	380	-118.277	0.156263	0.509276	0.353013
chr1	182287097	182288228	22	1132	-118.192	0.50654	0.727103	0.220563
chr3	84019012	84020085	23	1074	-117.62	0.332418	0.584846	0.252428
chr3	82836720	82837603	22	884	116.924	0.428316	0.228003	-0.200313
chr18	56633463	56634377	23	915	-116.813	0.463839	0.674117	0.210277
chr6	139525279	139526135	24	857	-116.686	0.368835	0.568078	0.199243
chr17	46657373	46657886	22	514	-116.511	0.647183	0.886156	0.238973
chr2	10073888	10075257	22	1370	-116.508	0.204934	0.430377	0.225443
chr4	117716827	117717854	22	1028	-116.464	0.558474	0.816784	0.25831
chr10	79807921	79808807	22	887	116.235	0.623124	0.418556	-0.204568
chr11	3093265	3093512	24	248	116.002	0.743014	0.609816	-0.133198
chr19	55281911	55282810	23	900	-115.983	0.4907	0.704164	0.213464
chr5	110860698	110861113	24	416	-114.215	0.286558	0.51559	0.229032
chr11	119112058	119112653	23	596	113.316	0.841347	0.642892	-0.198455

## Sheet: S7. Variation Filtering DMRs
Supplementary Table S7. Variation Filtering DMRs
Chromosome	Start	End	# CpGs	Width (bp)	Area T-Stat	BL6 Mean	CAST Mean	Mean Difference
chr9	21048225	21049699	110	1475	-723.472	0.14108	0.546817	0.405737
chr3	130393446	130395374	43	1929	-631.453	0.176978	0.740097	0.563119
chr7	52402491	52404259	40	1769	-544.374	0.326054	0.882117	0.556063
chr14	118441446	118443272	46	1827	536.288	0.836835	0.358409	-0.478426
chr4	133156328	133158204	58	1877	-520.688	0.159978	0.565466	0.405488
chr12	8578620	8580688	39	2069	-508.757	0.230911	0.7805	0.549589
chr10	18268354	18270596	39	2243	-495.796	0.314997	0.791578	0.476581
chr17	32006885	32009310	39	2426	-459.908	0.313823	0.81364	0.499817
chr7	31098276	31099326	30	1051	-430.847	0.192944	0.749104	0.55616
chr4	151481814	151482698	38	885	-419	0.306139	0.814888	0.50875
chr15	85445486	85446494	47	1009	403.16	0.638429	0.280024	-0.358405
chr17	71221773	71223584	32	1812	-390.57	0.378853	0.833371	0.454518
chr4	79648182	79651652	44	3471	387.619	0.503909	0.0219142	-0.481994
chr1	173290238	173291316	43	1079	379.981	0.462191	0.149097	-0.313094
chr14	92489038	92489522	35	485	375.762	0.904992	0.152583	-0.75241
chr4	131894340	131896345	35	2006	372.382	0.861495	0.455148	-0.406347
chr6	88055285	88056798	30	1514	-370.915	0.229092	0.750165	0.521073
chr11	102171912	102173090	47	1179	-366.695	0.404861	0.78968	0.384819
chr9	22031053	22032586	38	1534	363.179	0.764033	0.215919	-0.548114
chr5	77431362	77432781	42	1420	361.131	0.810806	0.455788	-0.355018
chr14	76906252	76908885	57	2634	356.49	0.743138	0.470645	-0.272493
chr8	46194687	46196578	24	1892	-355.773	0.26887	0.871263	0.602392
chr9	88961287	88962141	27	855	353.671	0.679052	0.0644815	-0.614571
chr4	104918126	104919220	30	1095	-348.425	0.400102	0.889259	0.489158
chr13	47244785	47247163	40	2379	-342.924	0.440959	0.824864	0.383905
chr19	43584645	43586954	47	2310	-342.314	0.358962	0.727887	0.368925
chr15	76496595	76497727	45	1133	338.309	0.785798	0.513565	-0.272233
chr4	117460180	117461625	27	1446	-334.12	0.289834	0.729023	0.439189
chr5	147842799	147843958	32	1160	325.933	0.874565	0.469573	-0.404993
chr15	82188562	82190029	23	1468	320.588	0.708084	0.212848	-0.495236
chr15	94430499	94431975	31	1477	317.777	0.626054	0.257265	-0.368789
chr7	52695546	52696409	32	864	317.522	0.875864	0.485127	-0.390737
chr17	28144807	28146372	36	1566	315.679	0.559223	0.14978	-0.409443
chr13	39533088	39534333	30	1246	306.698	0.605549	0.216597	-0.388952
chr5	65350113	65351879	32	1767	306.479	0.630742	0.238926	-0.391816
chr6	121196472	121198302	31	1831	-304.932	0.294349	0.721878	0.427529
chr8	114153372	114154882	31	1511	-302.861	0.265297	0.629741	0.364444
chr2	72150456	72152224	29	1769	-302.078	0.416027	0.813161	0.397134
chr1	182158683	182160495	37	1813	-301.834	0.353481	0.685427	0.331946
chr16	22917834	22919417	35	1584	299.431	0.752103	0.350054	-0.40205
chr4	138437304	138438777	32	1474	-298.387	0.412747	0.795676	0.382928
chr5	31553835	31554522	38	688	-297.455	0.340265	0.701396	0.36113
chr18	23978811	23980389	31	1579	-290.767	0.44062	0.8513	0.41068
chr16	91348575	91349367	40	793	290.449	0.777458	0.398251	-0.379207
chr13	114389648	114390872	37	1225	-289.282	0.525258	0.87438	0.349122
chr18	74784112	74786699	28	2588	-285.835	0.408161	0.791855	0.383694
chr17	86862950	86864737	23	1788	-284.864	0.353873	0.85242	0.498547
chr4	137885744	137887175	40	1432	-284.307	0.659679	0.907848	0.248169
chr2	154844127	154844864	30	738	-280.82	0.11753	0.558347	0.440817
chr12	16639854	16642361	39	2508	-280.586	0.353669	0.535043	0.181374
chr4	117941046	117942970	38	1925	276.659	0.85802	0.587922	-0.270097
chr11	118586999	118588648	33	1650	-276.436	0.413863	0.758885	0.345022
chr15	79502096	79502732	20	637	276.423	0.659893	0.112687	-0.547206
chr10	95142957	95144357	35	1401	-276.166	0.170083	0.560834	0.39075
chr4	117809979	117810973	35	995	-274.845	0.407253	0.753692	0.34644
chr13	96731099	96732145	35	1047	-274.589	0.30292	0.713321	0.410401
chr12	77389650	77391061	36	1412	-273.824	0.463185	0.881536	0.418351
chr2	158664790	158665446	29	657	271.868	0.7082	0.175669	-0.532531
chr5	115935216	115936708	29	1493	270.955	0.800084	0.438684	-0.361401
chr11	60609025	60610781	25	1757	-266.78	0.447774	0.862249	0.414475
chr18	30428760	30429156	13	397	266.055	0.885195	0.012882	-0.872313
chr8	81733274	81734394	25	1121	-265.536	0.257267	0.681159	0.423892
chr2	165752794	165753888	30	1095	260.162	0.867847	0.376448	-0.4914
chr19	46558195	46560135	28	1941	-260.039	0.340983	0.732878	0.391894
chr9	110847039	110848607	39	1569	-259.89	0.5118	0.831716	0.319916
chr17	56790874	56792603	25	1730	-257.988	0.343771	0.754533	0.410762
chr16	3632286	3633377	32	1092	-256.371	0.449949	0.75927	0.309321
chr17	45651704	45652990	28	1287	-255.567	0.467778	0.834223	0.366445
chr12	77371910	77374017	26	2108	-253.913	0.376353	0.787399	0.411046
chr19	43925851	43927030	22	1180	253.771	0.837554	0.424075	-0.413479
chr14	22444162	22445861	32	1700	253.737	0.8813	0.579373	-0.301927
chr14	104076216	104077965	30	1750	253.336	0.860908	0.466707	-0.394202
chr11	111383551	111385394	34	1844	253.204	0.742735	0.445049	-0.297686
chr4	107093679	107095161	28	1483	-252.325	0.220073	0.575377	0.355305
chr17	84234225	84235256	23	1032	-252.283	0.385378	0.885801	0.500423
chr8	127614643	127616063	23	1421	251.053	0.78327	0.284915	-0.498355
chr1	63175639	63177129	23	1491	-250.347	0.247877	0.725369	0.477492
chr11	119111853	119113651	47	1799	250.182	0.8031	0.592236	-0.210865
chr7	148108892	148110084	43	1193	250.177	0.454154	0.237162	-0.216993
chr8	126674975	126677069	31	2095	-249.641	0.454497	0.803307	0.34881
chr9	3198681	3200104	32	1424	249.464	0.395238	0.202429	-0.192809
chr11	48637781	48638562	26	782	247.367	0.404387	0.0339606	-0.370427
chr7	81065261	81066817	28	1557	247.17	0.735524	0.428001	-0.307523
chr5	103793406	103794648	26	1243	247.022	0.737053	0.332102	-0.40495
chr19	37761062	37762122	33	1061	246.72	0.771755	0.333929	-0.437826
chr15	81996542	81998041	34	1500	-245.758	0.43105	0.716754	0.285704
chr14	56236548	56237403	32	856	-245.668	0.27508	0.644902	0.369823
chr5	115429703	115430733	29	1031	245.379	0.513228	0.201457	-0.311771
chr2	158627744	158628813	32	1070	245.298	0.882428	0.600408	-0.28202
chr9	31060797	31062948	34	2152	244.212	0.481634	0.205672	-0.275961
chr11	77289906	77291416	32	1511	-244.085	0.587095	0.908517	0.321422
chr5	90990523	90992790	34	2268	-244.028	0.337913	0.603232	0.265319
chr2	164239383	164240343	30	961	-243.938	0.425207	0.752291	0.327084
chr3	120871157	120873804	39	2648	241.3	0.603778	0.383257	-0.220521
chr2	128791891	128792669	14	779	-240.495	0.195665	0.806671	0.611006
chr1	96366512	96368092	29	1581	239.112	0.835743	0.258149	-0.577595
chr5	116896580	116897467	30	888	-238.514	0.137991	0.590113	0.452122
chr14	119411918	119413175	36	1258	237.938	0.855875	0.570505	-0.28537
chr4	45494317	45496522	31	2206	-237.041	0.41316	0.733294	0.320134
chr19	40350346	40352261	39	1916	236.903	0.893424	0.571053	-0.322371
chr6	5329641	5331010	32	1370	236.868	0.728965	0.454658	-0.274308
chr4	136480733	136481987	34	1255	236.866	0.389379	0.119561	-0.269819
chr7	54252426	54254061	31	1636	-236.803	0.528441	0.848702	0.320262
chr19	11014706	11015727	37	1022	-235.148	0.2934	0.609869	0.316469
chr9	50308277	50309539	26	1263	-233.86	0.459586	0.911589	0.452003
chr19	5654137	5655111	34	975	-233.806	0.323674	0.650588	0.326913
chr10	60971587	60973756	27	2170	-233.33	0.599773	0.909817	0.310044
chrX	166364357	166365614	29	1258	233.168	0.76403	0.454342	-0.309688
chr11	96688487	96689649	30	1163	-230.425	0.331109	0.657579	0.32647
chr9	46078149	46079509	43	1361	-230.165	0.208275	0.429264	0.22099
chr10	80748698	80749902	31	1205	-230.041	0.17042	0.440589	0.270169
chr4	139521272	139522042	38	771	-229.965	0.280631	0.594148	0.313517
chr7	27092545	27094309	36	1765	229.223	0.775412	0.515573	-0.259839
chr4	117015257	117017208	31	1952	-226.663	0.413662	0.706239	0.292577
chr5	92821409	92822400	30	992	-226.183	0.404174	0.787624	0.38345
chr5	116489799	116490952	28	1154	-225.592	0.39551	0.72996	0.33445
chr4	149688556	149689814	28	1259	225.011	0.946087	0.646603	-0.299484
chr7	25990317	25991949	29	1633	224.587	0.52862	0.200149	-0.328471
chr17	26256712	26257733	27	1022	-223.999	0.501071	0.856596	0.355524
chr4	135736023	135737282	34	1260	223.953	0.403373	0.102652	-0.300721
chr15	78853427	78856098	33	2672	-223.771	0.269819	0.600159	0.33034
chr4	153201607	153203168	28	1562	223.476	0.703749	0.3917	-0.312049
chr9	72760828	72762110	24	1283	-222.682	0.500339	0.856229	0.35589
chr1	95976745	95977779	29	1035	-221.216	0.503529	0.811457	0.307929
chr10	21012057	21013318	21	1262	221.108	0.849622	0.323589	-0.526033
chr14	122569610	122570986	22	1377	-220.278	0.412655	0.750191	0.337537
chr19	5406927	5407813	19	887	-220.114	0.148798	0.681334	0.532536
chr2	4955688	4956909	24	1222	-219.57	0.429171	0.807837	0.378666
chr7	46910712	46911000	20	289	-218.988	0.368737	0.833467	0.46473
chr1	154918822	154920271	34	1450	-218.909	0.462133	0.805534	0.343401
chr15	96200997	96202106	36	1110	-218.577	0.239631	0.623438	0.383808
chr18	77604110	77605633	26	1524	-217.819	0.440996	0.831929	0.390933
chr2	152519287	152520940	30	1654	-217.769	0.527049	0.822347	0.295298
chr5	4052240	4054209	15	1970	215.006	0.866066	0.312208	-0.553858
chr16	96365638	96366356	16	719	213.867	0.876285	0.376902	-0.499383
chr1	154284095	154285637	32	1543	-212.548	0.601148	0.862067	0.260919
chr13	105607845	105608828	20	984	212.268	0.530577	0.157062	-0.373516
chr2	154502440	154503814	29	1375	211.806	0.552042	0.275058	-0.276984
chr9	62195755	62197910	36	2156	-211.49	0.511336	0.744372	0.233035
chr8	87125315	87126299	31	985	-210.862	0.174534	0.464912	0.290378
chr10	66363795	66365117	21	1323	-210.506	0.367425	0.754087	0.386662
chr18	70704622	70706019	30	1398	-210.231	0.403282	0.698131	0.294849
chr10	5813423	5814739	18	1317	209.562	0.745666	0.352145	-0.393521
chr4	151600965	151602491	27	1527	-208.09	0.538903	0.880586	0.341683
chr17	78799976	78801732	33	1757	-207.263	0.415682	0.710259	0.294577
chr12	104585330	104586898	29	1569	-207.196	0.417001	0.67448	0.257479
chr2	52232669	52234750	31	2082	-205.806	0.645715	0.89969	0.253975
chr11	100432097	100433261	27	1165	-205.289	0.238206	0.622779	0.384573
chr17	32629256	32629547	25	292	-204.955	0.355338	0.730534	0.375197
chr12	8223017	8224429	23	1413	-204.54	0.527853	0.849441	0.321588
chr8	122832978	122834240	31	1263	204.37	0.56186	0.258351	-0.303509
chr2	120966999	120967627	15	629	202.992	0.692061	0.225644	-0.466417
chr4	70952260	70953526	31	1267	202.87	0.726492	0.444847	-0.281644
chr6	99593513	99595112	24	1600	-201.789	0.486786	0.806041	0.319255
chr1	135959620	135960634	36	1015	-201.698	0.183649	0.454074	0.270425
chr3	95669390	95670518	22	1129	201.672	0.735901	0.361313	-0.374588
chr7	135041001	135043020	29	2020	201.647	0.589955	0.256982	-0.332973
chr3	52095814	52097718	33	1905	-201.014	0.382208	0.577578	0.19537
chr7	56779505	56781164	27	1660	-199.855	0.237343	0.607883	0.37054
chr7	31004140	31005733	27	1594	-199.371	0.330092	0.679364	0.349273
chr19	8943529	8944987	23	1459	-198.827	0.555975	0.917468	0.361493
chr7	129303090	129303606	28	517	-198.468	0.00986413	0.291841	0.281976
chr10	95241915	95243947	26	2033	-198.311	0.256389	0.548017	0.291628
chr4	147843062	147844217	23	1156	197.544	0.896366	0.504035	-0.392332
chr15	82207322	82208832	26	1511	-197.425	0.304453	0.593707	0.289254
chr3	83939415	83940801	19	1387	-197.405	0.538575	0.863881	0.325306
chr6	120968720	120970179	27	1460	-195.98	0.576828	0.848078	0.271251
chr7	70947363	70948313	19	951	195.4	0.851739	0.409162	-0.442577
chr12	86481330	86481977	18	648	195.272	0.730401	0.273253	-0.457148
chr11	82804455	82805493	25	1039	-195.221	0.133459	0.473373	0.339914
chr12	29583331	29585586	24	2256	-194.805	0.378918	0.712654	0.333737
chr3	14861954	14863442	29	1489	-194.591	0.184942	0.529712	0.34477
chr15	96890160	96891224	27	1065	194.181	0.660784	0.361044	-0.29974
chr17	33060783	33061986	34	1204	-194.098	0.266458	0.615757	0.349299
chr15	96465068	96466174	22	1107	194.065	0.84621	0.499722	-0.346488
chr15	98847758	98849083	25	1326	194.012	0.779146	0.396251	-0.382895
chr15	75741179	75741954	29	776	-193.914	0.314347	0.600793	0.286446
chr4	138499561	138500944	25	1384	192.747	0.572399	0.315572	-0.256827
chr7	80788172	80789969	21	1798	192.225	0.755369	0.409906	-0.345463
chr3	144116759	144117725	21	967	191.299	0.714925	0.407839	-0.307086
chr14	56433914	56434947	38	1034	190.542	0.431881	0.17025	-0.26163
chr11	80415828	80417168	28	1341	-189.941	0.387793	0.611571	0.223778
chr6	31095597	31097213	26	1617	-189.864	0.336598	0.586404	0.249805
chr9	43537661	43539043	30	1383	189.136	0.453895	0.232943	-0.220953
chr10	86240292	86241022	19	731	-189.005	0.32532	0.67801	0.35269
chr5	124690542	124691943	34	1402	188.505	0.680891	0.385346	-0.295545
chr6	29445731	29447278	27	1548	188.445	0.719234	0.402576	-0.316658
chr15	60652223	60653908	20	1686	188.301	0.695941	0.28261	-0.413331
chr3	88383079	88384429	26	1351	-187.766	0.0874291	0.381963	0.294534
chr3	65389709	65391282	25	1574	-187.752	0.364464	0.660862	0.296398
chr8	125815010	125815904	18	895	-187.745	0.438202	0.824758	0.386556
chr7	25118092	25118824	28	733	187.689	0.484814	0.20451	-0.280304
chr11	100563597	100565472	30	1876	-187.004	0.284184	0.627646	0.343462
chr1	194908363	194909781	21	1419	-186.347	0.390844	0.706178	0.315334
chr8	87228056	87228854	33	799	-186.299	0.261027	0.511091	0.250064
chr8	60009074	60010388	31	1315	-184.796	0.430256	0.680614	0.250358
chr11	80787189	80788856	22	1668	184.7	0.679072	0.397078	-0.281993
chr5	123644978	123646130	24	1153	-184.43	0.450022	0.778568	0.328546
chr10	126607540	126608046	35	507	184.241	0.527612	0.325972	-0.20164
chr14	64112430	64113325	33	896	184.123	0.725411	0.466285	-0.259126
chr7	74804830	74805791	16	962	-183.753	0.355688	0.82043	0.464742
chr15	101117161	101118543	30	1383	-183.537	0.363856	0.638893	0.275037
chr6	89185531	89186555	33	1025	-183.488	0.386118	0.689994	0.303876
chr2	169177216	169178471	18	1256	-183.385	0.489605	0.860068	0.370462
chr9	110232251	110233072	25	822	-183.203	0.376808	0.656466	0.279658
chr10	116482752	116483605	25	854	-182.942	0.465194	0.828549	0.363354
chr4	144485530	144485973	30	444	182.873	0.311477	0.0667326	-0.244745
chr17	47978454	47979665	26	1212	-182.676	0.247301	0.527818	0.280517
chr15	100217863	100218785	19	923	-182.11	0.458586	0.841499	0.382913
chr4	151399586	151400605	20	1020	-181.973	0.279778	0.661582	0.381804
chr8	42304805	42306125	14	1321	-181.268	0.359026	0.839627	0.480602
chr3	129294643	129296415	28	1773	-180.853	0.377617	0.65009	0.272473
chr7	28111376	28111771	24	396	180.823	0.732079	0.348761	-0.383318
chr6	124427540	124428808	23	1269	-180.777	0.228137	0.634384	0.406247
chr5	113593908	113595009	31	1102	-180.769	0.283485	0.536864	0.253379
chr18	43741089	43742044	29	956	-179.86	0.491915	0.771794	0.279879
chr2	101952577	101954113	22	1537	-179.564	0.32388	0.696695	0.372815
chr8	86184571	86185741	30	1171	-179.246	0.439927	0.776586	0.336658
chr2	167232650	167233464	22	815	178.924	0.894695	0.386743	-0.507952
chr1	134223154	134224398	28	1245	-178.84	0.507797	0.78499	0.277192
chr10	125385692	125386875	27	1184	178.772	0.665207	0.43233	-0.232877
chr4	104881687	104882904	24	1218	178.583	0.736937	0.478924	-0.258013
chr19	7271197	7272079	25	883	177.705	0.648463	0.410694	-0.237769
chr17	5853988	5854762	26	775	177.561	0.867999	0.576188	-0.291811
chr14	9163761	9165506	16	1746	-177.478	0.370176	0.800077	0.429901
chr4	88400876	88401495	25	620	177.214	0.860907	0.476503	-0.384404
chr8	73899740	73900098	33	359	-176.872	0.305916	0.604915	0.298999
chr7	129088038	129088916	23	879	176.712	0.867067	0.592768	-0.274298
chr9	108294666	108295621	26	956	176.508	0.87152	0.581441	-0.290079
chr10	107941069	107941792	22	724	-176.435	0.465041	0.817401	0.35236
chr7	99931369	99932697	25	1329	-176.133	0.565987	0.802474	0.236487
chr1	193646107	193646752	16	646	-175.959	0.272547	0.704595	0.432048
chr7	148107745	148108341	26	597	175.763	0.42626	0.180763	-0.245498
chr18	66162973	66165246	24	2274	-175.055	0.414305	0.720656	0.306351
chr7	52996978	52998065	21	1088	-175.044	0.403615	0.803831	0.400216
chr14	25177418	25178942	23	1525	175.01	0.665688	0.414752	-0.250936
chr14	115232291	115233576	23	1286	174.778	0.772921	0.506055	-0.266866
chr7	134794874	134796349	19	1476	-174.469	0.497325	0.887795	0.390469
chr12	110003447	110004973	26	1527	-173.836	0.293946	0.583	0.289054
chr5	106193433	106194490	23	1058	173.792	0.891436	0.615587	-0.275848
chr10	68727632	68728739	27	1108	-173.692	0.551021	0.888637	0.337616
chr7	148614848	148615614	29	767	-173.679	0.390383	0.607117	0.216734
chr4	106427674	106428947	20	1274	173.621	0.888977	0.539119	-0.349858
chr3	101318591	101320323	25	1733	173.458	0.735688	0.512108	-0.223579
chr15	11939612	11940866	27	1255	-173.26	0.30902	0.620209	0.311189
chr1	137066195	137067490	24	1296	-172.879	0.287461	0.563416	0.275955
chr5	115273465	115273777	27	313	-172.791	0.154399	0.460254	0.305855
chr17	39147458	39148853	18	1396	-172.789	0.410724	0.794624	0.383901
chr5	149552890	149553860	23	971	-171.793	0.287386	0.54519	0.257804
chr8	124527367	124528658	22	1292	-171.591	0.365246	0.699287	0.334042
chr14	52100063	52101916	29	1854	171.314	0.775249	0.429826	-0.345423
chr9	111019123	111019913	19	791	171.281	0.689082	0.279981	-0.409102
chr4	57086018	57087381	31	1364	-171.253	0.32301	0.613056	0.290046
chr8	86609941	86611297	16	1357	171.187	0.881843	0.414418	-0.467425
chr2	102097792	102098416	14	625	-170.924	0.390528	0.864366	0.473838
chr10	107891422	107892815	25	1394	170.921	0.576718	0.206006	-0.370712
chr15	81758252	81758934	12	683	-170.58	0.254956	0.781101	0.526145
chr6	114881208	114882161	24	954	-170.332	0.30012	0.611411	0.311291
chr11	66380731	66383085	30	2355	-170.184	0.189322	0.484728	0.295406
chr15	81604503	81605882	20	1380	169.417	0.577911	0.249057	-0.328854
chr5	138042933	138043546	15	614	-169.378	0.0911326	0.542399	0.451266
chr19	41821224	41822516	25	1293	169.224	0.815606	0.519496	-0.29611
chr10	76032795	76034090	25	1296	169.005	0.65953	0.353072	-0.306458
chr5	118387854	118388948	23	1095	-168.572	0.413586	0.775699	0.362113
chr15	99566080	99567470	15	1391	168.423	0.799571	0.357928	-0.441643
chr12	106585029	106586422	18	1394	168.4	0.705854	0.360124	-0.345729
chr7	72511793	72513611	28	1819	-168.357	0.394603	0.631561	0.236959
chr15	8917503	8918651	21	1149	-168.156	0.387204	0.677588	0.290383
chr10	120172898	120174112	27	1215	-168.058	0.31531	0.60017	0.284861
chr2	5596489	5598253	31	1765	-167.472	0.514375	0.793571	0.279197
chr5	99768722	99770064	27	1343	-167.206	0.197972	0.481102	0.283129
chr10	60772242	60773661	25	1420	-166.375	0.566606	0.916597	0.349991
chr2	166611440	166612028	21	589	-166.088	0.134267	0.521203	0.386936
chr5	149796332	149797153	21	822	165.995	0.78007	0.457579	-0.322491
chr9	44576393	44576989	13	597	165.981	0.817906	0.362423	-0.455483
chr15	74786688	74788810	26	2123	-165.87	0.254458	0.530065	0.275607
chr9	105711366	105712408	27	1043	165.723	0.668422	0.430258	-0.238164
chr5	100985347	100987108	25	1762	-165.665	0.519038	0.767904	0.248866
chr15	10914226	10914661	14	436	-165.297	0.33893	0.823969	0.485039
chr10	126306328	126307990	27	1663	-165.253	0.390139	0.671924	0.281784
chr18	38307075	38308881	24	1807	-165.171	0.470532	0.760041	0.289509
chr19	57492135	57493501	26	1367	-164.585	0.333767	0.688896	0.355129
chr14	51523813	51524966	25	1154	-164.547	0.610331	0.888654	0.278323
chr7	25843213	25844320	22	1108	-164.439	0.601886	0.90948	0.307594
chr4	147532637	147533265	18	629	164.396	0.736833	0.453312	-0.283522
chr7	105294338	105295805	27	1468	-164.343	0.334214	0.667682	0.333468
chr14	55200559	55201820	20	1262	-164.308	0.472819	0.814855	0.342035
chr1	173495793	173497354	23	1562	-163.812	0.345032	0.531684	0.186652
chr10	93511659	93513212	24	1554	-163.586	0.367308	0.631486	0.264178
chr3	96077591	96078188	12	598	163.576	0.857284	0.388647	-0.468637
chr14	122152983	122153868	19	886	163.535	0.740515	0.411391	-0.329124
chr3	129775761	129777254	22	1494	-163.384	0.390337	0.64742	0.257083
chr7	28035946	28038459	24	2514	-162.962	0.579265	0.87225	0.292985
chr14	63787607	63788441	27	835	-162.168	0.48647	0.852655	0.366185
chr4	135729027	135729731	20	705	-162.058	0.0474012	0.391557	0.344156
chr19	4057193	4058871	28	1679	162.018	0.743918	0.437723	-0.306195
chr17	78780696	78782399	27	1704	-161.621	0.608791	0.872736	0.263945
chr9	71617246	71618144	18	899	-161.508	0.261708	0.610337	0.348629
chr6	145224944	145225673	15	730	-161.419	0.34992	0.737339	0.387419
chr6	5444571	5445596	18	1026	161.348	0.546097	0.236078	-0.310019
chr10	79738031	79739427	22	1397	-161.249	0.52816	0.790342	0.262182
chr15	101760264	101761305	29	1042	-160.992	0.243025	0.463506	0.220481
chr11	97676233	97677798	24	1566	160.971	0.827831	0.574589	-0.253242
chr11	110309259	110310764	24	1506	-160.943	0.296958	0.580371	0.283413
chr10	66182144	66182840	24	697	160.652	0.809209	0.452342	-0.356867
chr15	97168150	97169444	21	1295	-160.2	0.447216	0.820113	0.372897
chr18	90677421	90678052	15	632	-160.12	0.440503	0.812381	0.371878
chr14	118547460	118548580	25	1121	-159.832	0.594783	0.860635	0.265853
chr1	64081547	64082594	25	1048	-159.635	0.573839	0.81783	0.243992
chr9	104239523	104241091	28	1569	159.511	0.551094	0.357356	-0.193738
chr1	74116332	74117656	17	1325	-159.355	0.265132	0.561047	0.295915
chr9	111376081	111377417	29	1337	-159.264	0.327234	0.556505	0.229271
chr3	52130661	52131663	22	1003	-158.986	0.571242	0.819545	0.248304
chr8	97586997	97587824	19	828	158.621	0.844185	0.539274	-0.304911
chr10	126246618	126247908	28	1291	158.608	0.58493	0.3332	-0.25173
chr14	15126582	15127981	21	1400	-158.475	0.491657	0.765562	0.273905
chr19	9357761	9358000	14	240	158.365	0.815273	0.16804	-0.647233
chr7	52353552	52354454	22	903	158.224	0.862279	0.606093	-0.256186
chr13	44768822	44769796	27	975	-158.142	0.255042	0.541747	0.286704
chr5	147748860	147749833	24	974	157.858	0.804715	0.470895	-0.33382
chr3	152140703	152141875	22	1173	-157.766	0.0947576	0.413639	0.318881
chr3	96025748	96026213	19	466	-157.57	0.177397	0.454808	0.277411
chr18	55011944	55013503	25	1560	-157.377	0.606869	0.822258	0.215389
chr16	94459487	94460775	25	1289	157.097	0.753327	0.464512	-0.288815
chr18	10532496	10533512	27	1017	-156.996	0.383985	0.626557	0.242572
chr2	20821523	20821831	27	309	156.928	0.423703	0.0975566	-0.326146
chr17	34265170	34266407	23	1238	-156.779	0.39403	0.664874	0.270843
chr16	87246520	87247571	26	1052	-156.685	0.382415	0.667775	0.28536
chr8	48848541	48849801	24	1261	156.308	0.524214	0.250749	-0.273465
chr6	100520707	100521434	21	728	156.289	0.467523	0.144902	-0.322621
chr2	103908923	103910816	24	1894	-156.244	0.564408	0.779716	0.215307
chr12	71814145	71815501	23	1357	-156.078	0.491844	0.74848	0.256637
chr17	34088172	34088896	26	725	155.846	0.528545	0.209953	-0.318592
chr6	124808005	124808778	21	774	-155.574	0.310107	0.651381	0.341275
chr13	55255875	55257063	20	1189	155.496	0.709656	0.38176	-0.327896
chr10	86193179	86194241	22	1063	-155.38	0.136403	0.505758	0.369354
chr4	141417335	141419063	27	1729	-155.317	0.67701	0.876179	0.199169
chr19	37507407	37508283	20	877	-154.961	0.310163	0.587034	0.276871
chr7	148092974	148093742	21	769	-154.769	0.229537	0.555457	0.32592
chr19	19182799	19184088	21	1290	154.644	0.539948	0.236131	-0.303817
chr2	166710772	166712240	20	1469	-153.681	0.53491	0.86151	0.3266
chr12	82962569	82963956	27	1388	153.634	0.581879	0.323764	-0.258115
chr15	85793353	85793823	18	471	-153.439	0.479736	0.817048	0.337313
chr11	5608134	5608624	17	491	153.374	0.749396	0.31805	-0.431346
chrX	98717285	98718115	28	831	153.102	0.727384	0.440854	-0.28653
chr15	100273498	100274984	18	1487	-152.807	0.193169	0.58231	0.389141
chr9	117991334	117992637	25	1304	-152.631	0.610698	0.873781	0.263083
chr13	112694990	112696443	23	1454	152.531	0.791001	0.53918	-0.251821
chr19	29749859	29751580	22	1722	-152.344	0.407247	0.674553	0.267306
chr8	107125331	107126220	20	890	-152.138	0.225591	0.516233	0.290642
chr19	43569598	43571198	22	1601	-152.068	0.42976	0.699523	0.269763
chr1	78534053	78534716	21	664	-152.058	0.0755342	0.355412	0.279878
chr9	58094523	58095449	26	927	-151.926	0.474567	0.719896	0.245329
chr5	138037446	138038648	22	1203	-151.372	0.671836	0.940546	0.26871
chr10	93074283	93074789	19	507	-151.326	0.541602	0.853369	0.311767
chr17	83945048	83945775	25	728	-151.122	0.311038	0.632666	0.321629
chr9	95743876	95745097	17	1222	151.055	0.628399	0.287271	-0.341128
chr1	24556915	24558405	27	1491	151.022	0.707022	0.486249	-0.220773
chr2	150514876	150515773	15	898	150.954	0.528809	0.149369	-0.379441
chr2	152163500	152164420	24	921	-150.768	0.595296	0.882131	0.286836
chr13	37758159	37759104	29	946	-150.72	0.200442	0.373073	0.172631
chr17	88008404	88009444	27	1041	-150.71	0.472251	0.761916	0.289665
chr18	24042827	24043797	19	971	150.419	0.858978	0.586727	-0.27225
chr2	132117643	132119538	20	1896	150.388	0.796986	0.521819	-0.275167
chr14	121651533	121652727	20	1195	-150.064	0.363932	0.710227	0.346295
chr10	111035210	111036722	19	1513	149.935	0.626428	0.281745	-0.344684
chr6	114865941	114867497	26	1557	-149.865	0.512477	0.744347	0.23187
chr8	42303756	42304417	9	662	-149.798	0.20782	0.827674	0.619854
chr8	23233929	23234930	17	1002	-149.756	0.375055	0.694811	0.319756
chr17	36936399	36937165	17	767	-149.671	0.596079	0.835263	0.239184
chr5	149802098	149803198	23	1101	-148.974	0.627663	0.855436	0.227773
chr13	24917003	24918403	19	1401	-148.794	0.507728	0.813859	0.306131
chr5	65522155	65523009	27	855	-148.765	0.42279	0.635581	0.212791
chr5	120774979	120776017	28	1039	-148.742	0.537198	0.790149	0.252951
chr6	91390520	91391056	27	537	-148.631	0.107807	0.242848	0.135041
chr4	134854203	134854978	15	776	-148.234	0.363111	0.786247	0.423136
chr18	38507198	38508571	20	1374	148.185	0.53062	0.249326	-0.281293
chr18	13114287	13115004	17	718	-148.13	0.186499	0.525366	0.338867
chr12	52219182	52220117	20	936	148.047	0.654752	0.35419	-0.300562
chr18	42844739	42845910	28	1172	147.997	0.521161	0.344304	-0.176856
chr9	90210197	90210796	15	600	-147.874	0.488475	0.752207	0.263732
chr5	147407777	147409208	25	1432	-147.869	0.400714	0.691468	0.290754
chr4	57124358	57126175	15	1818	-147.781	0.3922	0.823609	0.431409
chr11	118353075	118354103	22	1029	147.635	0.733301	0.490265	-0.243036
chr15	31187614	31188573	22	960	-147.604	0.411601	0.772491	0.36089
chr16	35471764	35473253	22	1490	-147.571	0.50018	0.833463	0.333283
chr5	149832077	149832587	22	511	-147.141	0.482684	0.76887	0.286186
chr18	83091967	83093028	26	1062	146.868	0.714142	0.484819	-0.229324
chr17	36282737	36282863	16	127	-146.695	0.0749968	0.177159	0.102162
chr1	181363051	181364351	18	1301	146.467	0.747648	0.452995	-0.294653
chr8	46148277	46149078	19	802	-146.155	0.429552	0.772195	0.342643
chr3	95496407	95498593	26	2187	146.089	0.586258	0.368634	-0.217624
chr15	90907894	90909214	20	1321	-145.856	0.553449	0.871131	0.317682
chr10	95539875	95541015	13	1141	145.473	0.44917	0.00479756	-0.444372
chr3	145981769	145982646	25	878	145.427	0.765173	0.575618	-0.189555
chr8	72611742	72612664	24	923	-145.271	0.234133	0.567513	0.333381
chr18	68852135	68853038	10	904	-144.943	0.229373	0.790444	0.561071
chr16	38255633	38256921	20	1289	144.94	0.834406	0.56372	-0.270686
chr17	84235628	84236544	17	917	-144.757	0.505662	0.923187	0.417526
chr11	101001027	101002438	22	1412	-144.735	0.466827	0.776358	0.309532
chr1	188791513	188792021	23	509	144.613	0.894959	0.647415	-0.247543
chrX	76101797	76102356	22	560	144.485	0.894107	0.519086	-0.375021
chr11	108752013	108752634	23	622	-144.447	0.280967	0.694689	0.413722
chr7	87583811	87585114	25	1304	-144.434	0.643968	0.832089	0.188121
chr1	180989902	180991264	27	1363	144.412	0.72486	0.514418	-0.210442
chr17	48786389	48787005	21	617	-144.218	0.510085	0.817227	0.307142
chr10	79340095	79341525	23	1431	-144.178	0.403657	0.710075	0.306418
chr3	95116508	95118376	21	1869	144.071	0.756075	0.462166	-0.293909
chr10	11211395	11212226	18	832	143.972	0.846932	0.503623	-0.343309
chr7	31018345	31018706	23	362	-143.945	0.393355	0.664681	0.271326
chr14	63956754	63957584	22	831	-143.918	0.264142	0.519552	0.25541
chr17	81097680	81098694	17	1015	-143.872	0.468142	0.792318	0.324176
chr8	67075536	67076475	24	940	143.777	0.526406	0.291472	-0.234934
chr11	5920665	5921586	20	922	-143.7	0.492672	0.828593	0.335922
chr17	66908519	66909704	19	1186	143.433	0.714182	0.435824	-0.278358
chr12	92922667	92923772	18	1106	-143.339	0.47805	0.813928	0.335878
chr13	72953543	72954427	27	885	-143.255	0.145057	0.445163	0.300106
chr9	42264507	42265336	23	830	-143.084	0.43608	0.728784	0.292704
chr4	128674087	128675206	23	1120	-142.989	0.47193	0.725118	0.253188
chr3	148739916	148740873	25	958	142.987	0.686197	0.426035	-0.260162
chr6	85953806	85954963	19	1158	-142.907	0.409454	0.727769	0.318315
chr14	65788972	65789524	21	553	142.731	0.615357	0.286955	-0.328402
chr6	24464684	24465839	18	1156	-142.627	0.439561	0.715389	0.275827
chr10	86334513	86335668	21	1156	-142.621	0.599484	0.815492	0.216008
chr4	48692968	48693653	16	686	-142.066	0.51658	0.857865	0.341286
chr15	9023733	9024563	18	831	142.061	0.728844	0.428149	-0.300695
chr13	22063173	22063988	11	816	141.804	0.783622	0.306368	-0.477254
chr2	27437607	27438999	19	1393	-141.627	0.376816	0.708934	0.332118
chr7	20402083	20402897	22	815	-141.319	0.0224989	0.282744	0.260245
chr14	35431260	35432866	18	1607	-141.215	0.355867	0.675241	0.319374
chr12	66136513	66137033	11	521	141.088	0.823241	0.318317	-0.504925
chr10	41922142	41923301	20	1160	-141.08	0.34544	0.631775	0.286335
chr9	114739613	114741186	23	1574	-140.872	0.331946	0.609439	0.277492
chr10	39910614	39911648	27	1035	-140.772	0.520759	0.770349	0.249589
chr8	125714672	125715499	17	828	-140.763	0.303667	0.64699	0.343322
chr17	88664673	88665314	21	642	-140.602	0.444579	0.806806	0.362227
chr16	94897523	94898723	24	1201	140.367	0.894307	0.724958	-0.169349
chr2	162947858	162948660	12	803	-140.304	0.208838	0.630138	0.421301
chr13	47134451	47135904	19	1454	140.106	0.719826	0.393471	-0.326355
chr2	167666828	167668263	22	1436	140.059	0.64408	0.330677	-0.313402
chr17	87970100	87971058	25	959	-140.004	0.244871	0.494582	0.24971
chr11	64401349	64402737	21	1389	-139.937	0.459253	0.743626	0.284373
chr16	31575793	31576982	20	1190	-139.869	0.419711	0.687868	0.268157
chr5	151394970	151395765	18	796	-139.794	0.304954	0.612655	0.307702
chr3	8963599	8964561	25	963	-139.743	0.234647	0.506182	0.271535
chr13	120199036	120199489	9	454	139.47	0.839397	0.331544	-0.507853
chr6	140238252	140238870	16	619	139.407	0.797245	0.393797	-0.403447
chr7	4852175	4853192	20	1018	-139.263	0.46069	0.737926	0.277236
chr7	88621339	88622530	24	1192	-139.167	0.312663	0.601749	0.289086
chr19	37767644	37768052	25	409	139.087	0.544383	0.177539	-0.366845
chr18	54771130	54772912	23	1783	-139.051	0.247808	0.490828	0.24302
chr6	145881180	145881514	19	335	138.464	0.53394	0.214012	-0.319928
chr7	104897499	104898561	20	1063	-138.375	0.156802	0.452281	0.295479
chr11	102170627	102171001	21	375	-138.273	0.229905	0.573999	0.344093
chr3	158222322	158223136	16	815	-138.183	0.098839	0.477623	0.378784
chr14	100876493	100877525	25	1033	-138.112	0.213888	0.454123	0.240235
chr8	127869493	127870593	23	1101	-138.101	0.524217	0.826929	0.302712
chr4	57307696	57309162	23	1467	-137.851	0.359269	0.618526	0.259257
chr14	75466684	75467327	20	644	137.465	0.871129	0.496399	-0.37473
chr10	126559878	126560960	18	1083	-137.155	0.509103	0.819746	0.310643
chr6	31064076	31065547	25	1472	-137.05	0.231933	0.566525	0.334592
chr11	72287483	72289259	24	1777	-136.961	0.438466	0.706761	0.268295
chr8	87347640	87347771	12	132	-136.816	0.323481	0.770392	0.44691
chr11	77787665	77788234	20	570	136.56	0.53834	0.338088	-0.200252
chr3	96483720	96485140	21	1421	-136.549	0.549241	0.828987	0.279746
chr8	121461351	121462354	16	1004	-136.548	0.482545	0.832149	0.349604
chr3	65169269	65170681	14	1413	-136.394	0.43888	0.784328	0.345448
chr13	98387358	98389023	20	1666	136.389	0.692012	0.415	-0.277012
chr17	34230845	34231564	27	720	136.384	0.68323	0.462083	-0.221147
chr11	102261897	102262890	20	994	-136.376	0.379631	0.68767	0.308039
chr17	30040693	30041677	16	985	136.358	0.720447	0.391322	-0.329124
chr7	141690927	141691742	15	816	136.332	0.642932	0.29377	-0.349161
chr17	74428060	74428667	15	608	-136.266	0.447648	0.792268	0.34462
chr17	47625985	47626952	21	968	136.196	0.836062	0.601102	-0.23496
chr15	83371340	83372822	19	1483	136.111	0.831005	0.576187	-0.254818
chr4	88366144	88367055	25	912	-136.088	0.582108	0.767644	0.185536
chr12	106956678	106957058	17	381	136.057	0.706262	0.390368	-0.315895
chr16	91561422	91562537	17	1116	-135.88	0.462874	0.809276	0.346402
chr2	158222675	158223018	9	344	-135.857	0.242003	0.789705	0.547702
chr1	179599977	179600757	21	781	135.819	0.85443	0.528982	-0.325448
chr17	66828274	66829090	22	817	-135.761	0.235878	0.565467	0.329588
chr16	23290071	23291264	19	1194	-135.433	0.437381	0.736092	0.298711
chr18	80366234	80366954	26	721	-135.431	0.33492	0.614505	0.279584
chr13	59789662	59790408	17	747	134.968	0.763216	0.415221	-0.347995
chr1	60724556	60725530	21	975	-134.949	0.235178	0.441375	0.206197
chr5	125947488	125948024	14	537	-134.865	0.364015	0.7604	0.396384
chr12	20850884	20851639	26	756	-134.832	0.514188	0.817991	0.303803
chr5	138009743	138010699	18	957	134.822	0.645397	0.379573	-0.265824
chr15	100916567	100917596	18	1030	-134.741	0.54957	0.848708	0.299138
chr11	5835311	5836442	21	1132	134.737	0.876773	0.625865	-0.250908
chr18	81362779	81363382	16	604	-134.366	0.359737	0.691017	0.33128
chr3	152364930	152366184	18	1255	-134.236	0.561816	0.846437	0.28462
chr15	76125512	76125852	21	341	-134.166	0.324462	0.602242	0.27778
chr3	146761415	146762797	25	1383	-134.005	0.47149	0.667705	0.196215
chr6	30567958	30568704	20	747	-133.864	0.348617	0.61175	0.263132
chr4	125626618	125628483	23	1866	133.858	0.69261	0.479284	-0.213325
chr8	74004751	74005116	27	366	-133.839	0.629086	0.829677	0.200591
chr9	21053872	21055192	21	1321	133.75	0.388613	0.196364	-0.192249
chr8	97875002	97875718	17	717	-133.656	0.214933	0.583093	0.36816
chr1	186764521	186765759	20	1239	133.648	0.812185	0.573949	-0.238236
chr19	36870114	36871507	25	1394	-133.468	0.264316	0.532876	0.26856
chr1	75701215	75702184	26	970	-133.363	0.63777	0.761489	0.123719
chr18	47053927	47054944	23	1018	133.247	0.831508	0.648923	-0.182585
chr19	7473239	7473748	25	510	-133.243	0.4444	0.731801	0.287401
chr4	35047312	35048093	24	782	-133.199	0.148792	0.437907	0.289114
chr8	126781014	126781885	22	872	-133.176	0.514929	0.741134	0.226205
chr4	149512007	149513031	19	1025	-133.16	0.454911	0.730884	0.275973
chr6	24298022	24298797	17	776	133.125	0.698268	0.417217	-0.28105
chr9	21794865	21795791	22	927	133.106	0.434159	0.190777	-0.243382
chr13	30436908	30437923	22	1016	132.81	0.561356	0.38629	-0.175066
chr17	21890374	21892052	23	1679	-132.701	0.290408	0.555968	0.265561
chr6	5941793	5943070	23	1278	-132.7	0.576973	0.773566	0.196593
chr16	32814627	32816005	25	1379	-132.686	0.380867	0.661571	0.280704
chr3	107698712	107699231	26	520	-132.669	0.0953117	0.297297	0.201985
chr17	27787098	27787801	22	704	-132.655	0.228661	0.530106	0.301445
chr9	21634142	21634888	17	747	-132.601	0.366559	0.650408	0.28385
chr4	143567764	143568611	13	848	132.591	0.786797	0.37842	-0.408377
chr13	112608151	112608944	23	794	132.498	0.641484	0.408291	-0.233193
chr5	114439253	114440036	24	784	-132.422	0.519769	0.780572	0.260804
chr10	127372927	127373895	23	969	-132.346	0.42552	0.6636	0.23808
chr7	7088342	7089587	27	1246	-132.133	0.353641	0.544292	0.190651
chr19	47547346	47547996	19	651	-131.979	0.474425	0.748459	0.274034
chr15	27910149	27910831	17	683	131.897	0.730418	0.405123	-0.325295
chr11	88758237	88759611	21	1375	131.771	0.727854	0.44752	-0.280334
chr16	11170888	11172299	20	1412	-131.719	0.452876	0.728659	0.275783
chr5	33077781	33079107	17	1327	131.511	0.645216	0.349671	-0.295545
chr5	125289170	125290069	13	900	131.459	0.85561	0.509061	-0.346549
chr5	35755136	35756698	23	1563	-131.32	0.516424	0.739534	0.223109
chr3	154309627	154310340	24	714	-131.308	0.447523	0.744076	0.296553
chr17	46005637	46006864	22	1228	131.299	0.632513	0.398368	-0.234144
chr8	125574322	125576141	24	1820	131.12	0.700389	0.498298	-0.20209
chr6	3283378	3284773	25	1396	131.082	0.901246	0.709657	-0.191589
chr5	75098621	75099592	18	972	131.08	0.691034	0.391098	-0.299937
chr1	52522844	52524543	19	1700	-131.027	0.616216	0.913925	0.297709
chr10	77031494	77032727	20	1234	-131.005	0.558169	0.821778	0.263609
chr11	115254874	115255435	24	562	-130.873	0.498715	0.851323	0.352609
chr2	177757954	177758680	23	727	-130.842	0.0870894	0.268561	0.181471
chr10	88862974	88864005	21	1032	130.642	0.880627	0.651768	-0.228858
chr11	121111277	121112298	19	1022	130.346	0.836164	0.5862	-0.249965
chr5	115046636	115047719	25	1084	-130.315	0.214915	0.466782	0.251867
chr9	78225351	78226021	17	671	-130.281	0.507962	0.85745	0.349489
chr9	71655735	71657149	19	1415	-130.245	0.536556	0.812222	0.275666
chr7	25397359	25397973	17	615	129.798	0.716047	0.405811	-0.310236
chr10	68805265	68805976	13	712	-129.569	0.474479	0.855789	0.38131
chr11	102876821	102877558	22	738	-129.337	0.464679	0.723561	0.258882
chr7	87193025	87194538	21	1514	-129.183	0.296846	0.585437	0.288591
chr5	113070217	113070676	16	460	-129.055	0.350957	0.76413	0.413173
chr4	122658306	122659470	18	1165	129.017	0.644651	0.278984	-0.365667
chr10	92940019	92941198	21	1180	128.996	0.888782	0.662411	-0.226371
chr16	93818839	93820383	22	1545	128.951	0.593898	0.230934	-0.362963
chr11	115711792	115712422	23	631	128.79	0.928679	0.665264	-0.263415
chr4	149562079	149562583	19	505	-128.716	0.357789	0.622805	0.265016
chr11	115012773	115013851	21	1079	-128.622	0.314897	0.605674	0.290777
chr4	131475926	131476330	21	405	-128.597	0.193687	0.588282	0.394595
chr10	110539702	110540493	24	792	-128.531	0.343748	0.572005	0.228257
chr4	139140279	139141304	19	1026	128.482	0.599548	0.336269	-0.263279
chr13	39460950	39462344	24	1395	128.207	0.679483	0.487665	-0.191818
chr7	20518633	20519208	14	576	-127.946	0.263545	0.638796	0.375251
chr3	98232172	98232948	15	777	-127.917	0.165807	0.602561	0.436754
chr2	131958580	131960786	21	2207	127.887	0.769085	0.510806	-0.258278
chr13	62817890	62819215	17	1326	127.771	0.867849	0.554931	-0.312918
chr1	90009370	90010651	19	1282	127.463	0.816004	0.563559	-0.252445
chr2	121975796	121976919	20	1124	-127.38	0.401511	0.668644	0.267133
chr5	93238087	93238619	20	533	-127.302	0.303273	0.601515	0.298242
chr9	70092015	70093141	23	1127	-127.199	0.566997	0.790592	0.223595
chr1	62813594	62814240	20	647	-127.142	0.541904	0.782983	0.241079
chr10	116873700	116874567	22	868	-127.069	0.38544	0.626512	0.241072
chr15	57851646	57852905	21	1260	127.025	0.86275	0.633976	-0.228775
chr1	134047343	134048465	19	1123	126.976	0.625237	0.349432	-0.275805
chr19	34548536	34549107	19	572	-126.693	0.250253	0.554347	0.304094
chr3	81586758	81587651	19	894	-126.575	0.422491	0.615476	0.192985
chr11	68879345	68880162	22	818	-126.173	0.336894	0.580049	0.243155
chr13	19529789	19530620	19	832	-126.098	0.446686	0.74526	0.298575
chr11	58997149	58998708	21	1560	125.961	0.801328	0.555551	-0.245777
chr13	110716362	110717365	22	1004	-125.816	0.58047	0.834018	0.253548
chr7	35444736	35446326	21	1591	125.672	0.690506	0.421657	-0.268849
chr5	123570145	123570725	24	581	125.493	0.838189	0.637971	-0.200218
chr11	102260329	102260943	23	615	-125.413	0.166131	0.469966	0.303834
chr2	171787539	171789359	24	1821	125.353	0.81693	0.651609	-0.165321
chr7	53034459	53035217	25	759	-125.025	0.258179	0.485152	0.226974
chr1	169284090	169285170	19	1081	124.442	0.686176	0.375652	-0.310524
chr11	88515348	88516576	21	1229	124.371	0.670807	0.449277	-0.221529
chr11	4574942	4576225	19	1284	-124.326	0.441743	0.706539	0.264795
chr4	122770017	122770984	22	968	-124.229	0.260747	0.487333	0.226587
chr10	107810281	107811595	19	1315	124.202	0.892292	0.62149	-0.270802
chr12	86012162	86012952	23	791	124.136	0.61162	0.379851	-0.231769
chr14	33305953	33306979	19	1027	-124.108	0.5523	0.863372	0.311073
chr14	70082008	70083374	22	1367	-124.001	0.660618	0.853204	0.192586
chr11	78605660	78606746	21	1087	-123.872	0.595145	0.855385	0.26024
chr8	87170729	87171776	24	1048	-123.696	0.477239	0.690489	0.213249
chr11	115479802	115480807	21	1006	122.934	0.73881	0.494756	-0.244055
chr4	45425112	45426547	21	1436	-122.876	0.256309	0.515044	0.258735
chr4	62970657	62972155	20	1499	122.78	0.796563	0.500445	-0.296118
chr10	127007685	127008600	20	916	122.671	0.578646	0.319995	-0.258651
chr9	48455532	48456673	21	1142	122.377	0.770571	0.531624	-0.238947
chr9	121037148	121037454	25	307	122.34	0.483473	0.281874	-0.201599
chr13	34720924	34722795	21	1872	-122.255	0.39022	0.652251	0.262031
chr18	47489154	47490291	22	1138	-122.19	0.188654	0.402003	0.213349
chr12	86809367	86810326	21	960	-121.939	0.501738	0.706174	0.204436
chr18	84264250	84265278	19	1029	121.885	0.893981	0.655482	-0.238499
chr5	120660711	120661692	22	982	121.414	0.393769	0.200644	-0.193125
chr8	14878658	14879551	22	894	-120.312	0.433323	0.656415	0.223092
chr6	52025208	52026538	22	1331	119.989	0.747872	0.532134	-0.215739
chr3	80686616	80687115	22	500	119.932	0.877659	0.645188	-0.232471
chr6	139525279	139526135	24	857	-119.242	0.368835	0.566697	0.197862
chrX	16196447	16197138	23	692	119.166	0.264288	0.0736228	-0.190665
chr1	186697735	186698532	23	798	119.006	0.57464	0.331611	-0.243028
chr9	79562299	79563224	23	926	-118.638	0.373655	0.558322	0.184667
chr5	148037027	148037906	22	880	-118.571	0.245373	0.517683	0.27231
chr4	117716827	117717854	22	1028	-118.327	0.558474	0.820093	0.261619
chr1	35926266	35927155	22	890	118.302	0.610982	0.347997	-0.262985
chr18	55061887	55062461	24	575	-117.729	0.15107	0.346278	0.195208
chr12	82300194	82300902	22	709	-116.292	0.433627	0.628541	0.194914
chr11	109192128	109193492	23	1365	-116.25	0.209523	0.430755	0.221232
chr3	88296920	88297320	23	401	-114.805	0.199201	0.359361	0.16016
chr2	165998077	165998960	22	884	114.579	0.745234	0.606408	-0.138827
chr15	8529138	8530007	22	870	113.82	0.656893	0.395803	-0.26109
chrX	150157385	150158339	22	955	110.509	0.389062	0.214563	-0.174498
chr13	54807973	54808943	22	971	-110.449	0.600504	0.834995	0.234491
chr11	3093265	3093486	23	222	109.391	0.742772	0.612186	-0.130586
chr16	95900562	95901930	22	1369	107.915	0.78259	0.490401	-0.292189
chr2	172175196	172176112	22	917	-107.543	0.265795	0.466879	0.201085
